# Supplementary material for: Potentiating antibiotic efficacy via perturbation of non-essential gene expression
Source: Commun Biol. 2021 Nov 5;4:1267. doi: 10.1038/s42003-021-02783-x (PMC8571399; doi:10.1038/s42003-021-02783-x)
Supplement: Supplementary file 4 — Supplementary Data 1 [file 42003_2021_2783_MOESM4_ESM.xlsx]

## Sheet: Figure 1
Panel B: OD Norm
Amp - ∆acrA	Wx	1.01704	0.976135	1.11946	1.05301
Amp - ∆acrA	Wy	0.88435	0.936439	0.953545	0.930627
Amp - ∆acrA	Wxy	0.052198	0.0615739	0.0871246	0.0945266
Amp - ∆bglG	Wx	0.524714	0.591145	0.542777	0.520593
Amp - ∆bglG	Wy	1.04379	0.949601	1.03682	1.11998
Amp - ∆bglG	Wxy	1.00536	0.992999	1.02524	0.995303
Amp - ∆crp	Wx	0.524714	0.591145	0.542777	0.520593
Amp - ∆crp	Wy	0.916871	0.890081	0.88305	0.885959
Amp - ∆crp	Wxy	0.669091	0.646544	0.669091	0.710065
Amp - ∆csgD	Wx	0.524714	0.591145	0.542777	0.520593
Amp - ∆csgD	Wy	0.784799	0.738431	0.905416	0.739279
Amp - ∆csgD	Wxy	0.471134	0.492227	0.523745	0.324939
Amp - ∆cyoA	Wx	0.562471	0.644791	0.953884
Amp - ∆cyoA	Wy	0.978142	0.858417	1.04825
Amp - ∆cyoA	Wxy	0.303772	0.599405	0.487975
Amp - ∆dam	Wx	0.132912	0.161223	0.384372	0.137501
Amp - ∆dam	Wy	0.872392	0.35183	0.232745	0.490583
Amp - ∆dam	Wxy	0.0359995	0.0650256	0.0888068	0.0405293
Amp - ∆dinB	Wx	0.562471	0.644791	0.953884
Amp - ∆dinB	Wy	0.812562	0.92587	0.950754
Amp - ∆dinB	Wxy	0.637435	0.894726	0.72179
Amp - ∆fiu	Wx	0.487277	0.454459	0.489866	0.455476
Amp - ∆fiu	Wy	0.900599	0.83598	0.896623	0.918256
Amp - ∆fiu	Wxy	0.456216	0.87647	0.539509	0.513439
Amp - ∆flhC	Wx	1.01975	1.02697	1.05659	1.0377
Amp - ∆flhC	Wy	0.91966	0.98891	1.01823	1.01491
Amp - ∆flhC	Wxy	0.986462	0.977543	0.990134	1.05577
Amp - ∆flhD	Wx	1.01975	1.02697	1.05659	1.0377
Amp - ∆flhD	Wy	0.914356	0.891039	0.956384	0.975153
Amp - ∆flhD	Wxy	0.943268	0.919893	1.00337	1.00028
Amp - ∆fnr	Wx	1.01975	1.02697	1.05659	1.0377
Amp - ∆fnr	Wy	0.986112	0.959182	1.01549	1.0092
Amp - ∆fnr	Wxy	0.804477	0.687953	0.854957	0.841433
Amp - ∆fur	Wx	1.01975	1.02697	1.05659	1.0377
Amp - ∆fur	Wy	0.92036	0.960056	0.959007	0.988327
Amp - ∆fur	Wxy	0.915347	0.959065	1.00616	1.01304
Amp - ∆gadX	Wx	0.524714	0.591145	0.542777	0.520593
Amp - ∆gadX	Wy	1.07149	1.06907	1.07731	1.08852
Amp - ∆gadX	Wxy	1.03003	1.02379	0.96827	0.970755
Amp - ∆hfq	Wx	0.445759	0.444235	0.430524	0.491464
Amp - ∆hfq	Wy	0.407761	0.412421	0.339651	0.36098
Amp - ∆hfq	Wxy	0.320563	0.35408	0.348075	0.351033
Amp - ∆marA	Wx	0.445759	0.444235	0.430524	0.491464
Amp - ∆marA	Wy	0.674374	0.636465	0.731012	0.7104
Amp - ∆marA	Wxy	0.514765	0.432406	0.47596	0.48295
Amp - ∆mutS	Wx	0.445759	0.444235	0.430524	0.491464
Amp - ∆mutS	Wy	0.93794	0.974862	0.977909	1.03105
Amp - ∆mutS	Wxy	0.654299	0.888381	1.10149	0.925483
Amp - ∆phoP	Wx	0.524714	0.591145	0.542777	0.520593
Amp - ∆phoP	Wy	1.00155	0.996151	1.05591	1.00033
Amp - ∆phoP	Wxy	0.872988	0.912265	0.896809	0.922447
Amp - ∆polB	Wx	0.132912	0.161223	0.384372	0.137501
Amp - ∆polB	Wy	0.997974	0.984086	1.05382	1.05376
Amp - ∆polB	Wxy	0.595244	0.669031	0.681428	0.690368
Amp - ∆recA	Wx	1.01704	0.976135	1.11946	1.05301
Amp - ∆recA	Wy	0.745302	0.780722	0.806273	0.786863
Amp - ∆recA	Wxy	0.0324593	0.0301564	0.0353104	0.0464957
Amp - ∆rob	Wx	0.562471	0.644791	0.953884
Amp - ∆rob	Wy	0.430539	0.470134	0.538213
Amp - ∆rob	Wxy	0.20048	0.248057	0.265585
Amp - ∆rpoS	Wx	1.01704	0.976135	1.11946	1.05301
Amp - ∆rpoS	Wy	0.611298	0.717229	0.818445	0.835332
Amp - ∆rpoS	Wxy	0.0502789	0.07572	0.0842734	0.0889888
Amp - ∆soxS	Wx	0.445759	0.444235	0.430524	0.491464
Amp - ∆soxS	Wy	0.857194	0.946633	0.823229	0.803961
Amp - ∆soxS	Wxy	0.552494	0.644083	0.679482	0.6612
Amp - ∆tar	Wx	0.487277	0.454459	0.489866	0.455476
Amp - ∆tar	Wy	0.433567	0.46093	0.389286	0.359333
Amp - ∆tar	Wxy	0.162241	0.312279	0.291202	0.299152
Amp - ∆tolC	Wx	0.562471	0.644791	0.953884
Amp - ∆tolC	Wy	0.762481	0.78533	0.835568
Amp - ∆tolC	Wxy	0.416767	0.334759	0.351192
Amp - ∆wzc	Wx	0.562471	0.644791	0.953884
Amp - ∆wzc	Wy	0.968282	0.636027	0.634149
Amp - ∆wzc	Wxy	0.733059	0.660598	0.316135
Amp - ∆ybjG	Wx	0.487277	0.454459	0.489866	0.455476
Amp - ∆ybjG	Wy	0.747417	0.822483	0.774041	0.924634
Amp - ∆ybjG	Wxy	0.533685	0.578983	0.57547	0.620953
Amp - ∆ydhY	Wx	0.562471	0.644791	0.953884
Amp - ∆ydhY	Wy	1.04841	0.981115	1.28551
Amp - ∆ydhY	Wxy	0.702541	0.407689	0.378737
Amp - ∆ydiV	Wx	0.487277	0.454459	0.489866	0.455476
Amp - ∆ydiV	Wy	0.736509	0.829971	0.711918	0.864268
Amp - ∆ydiV	Wxy	0.509187	0.54219	0.475444	0.58832
Amp - ∆yehS	Wx	0.562471	0.644791	0.953884
Amp - ∆yehS	Wy	1.11133	1.14075	1.19099
Amp - ∆yehS	Wxy	0.759664	0.849027	0.699567
Amp - ∆yjjZ	Wx	1.01704	0.976135	1.11946	1.05301
Amp - ∆yjjZ	Wy	0.913574	0.983154	1.01057	1.01923
Amp - ∆yjjZ	Wxy	0.245363	0.239003	0.233082	0.263567
Cip - ∆acrA	Wx	0.266966	0.298877	0.265322	0.336929
Cip - ∆acrA	Wy	0.88435	0.936439	0.953545	0.930627
Cip - ∆acrA	Wxy	0.384193	0.381122	0.396145	0.417529
Cip - ∆bglG	Wx	0.448647	0.466891	0.472588	0.509743
Cip - ∆bglG	Wy	1.04379	0.949601	1.03682	1.11998
Cip - ∆bglG	Wxy	0.393066	0.401188	0.409128	0.416765
Cip - ∆crp	Wx	0.448647	0.466891	0.472588	0.509743
Cip - ∆crp	Wy	0.916871	0.890081	0.88305	0.885959
Cip - ∆crp	Wxy	0.530169	0.462891	0.330636	0.50144
Cip - ∆csgD	Wx	0.448647	0.466891	0.472588	0.509743
Cip - ∆csgD	Wy	0.784799	0.738431	0.905416	0.739279
Cip - ∆csgD	Wxy	0.442828	0.480771	0.498651	0.480771
Cip - ∆cyoA	Wx	0.266966	0.298877	0.265322	0.336929
Cip - ∆cyoA	Wy	0.776226	0.90546	0.90228
Cip - ∆cyoA	Wxy	0.598468	0.572149	0.60735	0.572149
Cip - ∆dam	Wx	0.214865	0.239897	0.337883	0.419537
Cip - ∆dam	Wy	0.872392	0.35183	0.232745	0.490583
Cip - ∆dam	Wxy	0.279354	0.304029	0.1437	0.135833
Cip - ∆dinB	Wx	0.822578	1.04309	1.18191
Cip - ∆dinB	Wy	0.812562	0.92587	0.950754
Cip - ∆dinB	Wxy	0.614117	0.586885	0.419897
Cip - ∆fiu	Wx	0.214865	0.239897	0.337883	0.419537
Cip - ∆fiu	Wy	0.931637	0.944034	1.01329	0.955716
Cip - ∆fiu	Wxy	0.367386	0.378591	0.3802	0.470855
Cip - ∆flhC	Wx	0.981857	0.982265	0.978359	1.02138
Cip - ∆flhC	Wy	0.91966	0.98891	1.01823	1.01491
Cip - ∆flhC	Wxy	0.967167	0.923274	1.00622	0.881887
Cip - ∆flhD	Wx	0.981857	0.982265	0.978359	1.02138
Cip - ∆flhD	Wy	0.914356	0.891039	0.956384	0.975153
Cip - ∆flhD	Wxy	0.7034	0.627738	0.737675	0.653153
Cip - ∆fnr	Wx	0.981857	0.982265	0.978359	1.02138
Cip - ∆fnr	Wy	0.986112	0.959182	1.01549	1.0092
Cip - ∆fnr	Wxy	0.422203	0.359132	0.421212	0.409729
Cip - ∆fur	Wx	0.981857	0.982265	0.978359	1.02138
Cip - ∆fur	Wy	0.92036	0.960056	0.959007	0.988327
Cip - ∆fur	Wxy	0.627854	0.630652	0.631702	0.637472
Cip - ∆gadX	Wx	0.448647	0.466891	0.472588	0.509743
Cip - ∆gadX	Wy	1.07149	1.06907	1.07731	1.08852
Cip - ∆gadX	Wxy	0.572294	0.558354	0.57284	0.561506
Cip - ∆hfq	Wx	0.991979	0.986333	1.00748	1.07577
Cip - ∆hfq	Wy	0.407761	0.412421	0.339651	0.36098
Cip - ∆hfq	Wxy	0.472555	0.479007	0.459112	0.495855
Cip - ∆marA	Wx	0.214865	0.239897	0.337883	0.419537
Cip - ∆marA	Wy	0.657468	0.668852	0.688938	0.679104
Cip - ∆marA	Wxy	0.452199	0.438789	0.415783	0.383776
Cip - ∆mutS	Wx	0.991979	0.986333	1.00748	1.07577
Cip - ∆mutS	Wy	0.93794	0.974862	0.977909	1.03105
Cip - ∆mutS	Wxy	0.94493	0.960523	1.03634	0.997087
Cip - ∆phoP	Wx	0.448647	0.466891	0.472588	0.509743
Cip - ∆phoP	Wy	1.00155	0.996151	1.05591	1.00033
Cip - ∆phoP	Wxy	0.449071	0.471316	0.512289	0.505076
Cip - ∆polB	Wx	0.214865	0.239897	0.337883	0.419537
Cip - ∆polB	Wy	0.997974	0.984086	1.05382	1.05376
Cip - ∆polB	Wxy	0.576529	0.544046	0.553761	0.570449
Cip - ∆recA	Wx	0.266966	0.298877	0.265322	0.336929
Cip - ∆recA	Wy	0.745302	0.780722	0.806273	0.786863
Cip - ∆recA	Wxy	0.0172166	0.0142558	0.0235768	0.0297726
Cip - ∆rob	Wx	0.822578	1.04309	1.18191
Cip - ∆rob	Wy	0.430539	0.470134	0.538213
Cip - ∆rob	Wxy	0.21926	0.206114	0.233033
Cip - ∆rpoS	Wx	0.266966	0.298877	0.265322	0.336929
Cip - ∆rpoS	Wy	0.611298	0.717229	0.818445	0.835332
Cip - ∆rpoS	Wxy	0.0394775	0.0330624	0.0498951	0.0597097
Cip - ∆soxS	Wx	0.991979	0.986333	1.00748	1.07577
Cip - ∆soxS	Wy	0.857194	0.946633	0.823229	0.803961
Cip - ∆soxS	Wxy	0.874042	0.943854	0.868127	0.884348
Cip - ∆tar	Wx	0.214865	0.239897	0.337883	0.419537
Cip - ∆tar	Wy	0.583025	0.574443	0.585886	0.627965
Cip - ∆tar	Wxy	0.423233	0.402134	0.289844	0.399154
Cip - ∆tolC	Wx	0.822578	1.04309	1.18191
Cip - ∆tolC	Wy	0.762481	0.78533	0.835568
Cip - ∆tolC	Wxy	0.2166	0.301737	0.223486
Cip - ∆wzc	Wx	0.822578	1.04309	1.18191
Cip - ∆wzc	Wy	0.968282	0.636027	0.634149
Cip - ∆wzc	Wxy	0.448537	0.289373	0.224425
Cip - ∆ybjG	Wx	0.962629	1.07523	1.13532	1.12293
Cip - ∆ybjG	Wy	0.747417	0.822483	0.774041	0.924634
Cip - ∆ybjG	Wxy	0.842173	0.734567	0.693245	0.800111
Cip - ∆ydhY	Wx	0.822578	1.04309	1.18191
Cip - ∆ydhY	Wy	1.04841	0.981115	1.28551
Cip - ∆ydhY	Wxy	0.778131	0.917888	0.817414
Cip - ∆ydiV	Wx	0.962629	1.07523	1.13532	1.12293
Cip - ∆ydiV	Wy	0.736509	0.829971	0.711918	0.864268
Cip - ∆ydiV	Wxy	0.527768	0.662738	0.963923	1.01976
Cip - ∆yehS	Wx	0.822578	1.04309	1.18191
Cip - ∆yehS	Wy	1.11133	1.14075	1.19099
Cip - ∆yehS	Wxy	0.898012	0.932913	0.836663
Cip - ∆yjjZ	Wx	0.266966	0.298877	0.265322	0.336929
Cip - ∆yjjZ	Wy	0.913574	0.983154	1.01057	1.01923
Cip - ∆yjjZ	Wxy	0.192508	0.222554	0.206873	0.241087
Cm - ∆acrA	Wx	0.988198	0.976738	0.99412	0.976958
Cm - ∆acrA	Wy	0.88435	0.936439	0.953545	0.930627
Cm - ∆acrA	Wxy	0.596	0.615081	0.606034	0.583773
Cm - ∆bglG	Wx	0.743825	0.719762	0.746189	0.732612
Cm - ∆bglG	Wy	1.04379	0.949601	1.03682	1.11998
Cm - ∆bglG	Wxy	0.757523	0.734612	0.75322	0.797466
Cm - ∆crp	Wx	0.743825	0.719762	0.746189	0.732612
Cm - ∆crp	Wy	0.916871	0.890081	0.88305	0.885959
Cm - ∆crp	Wxy	0.832561	0.741643	0.7314	0.714247
Cm - ∆csgD	Wx	0.743825	0.719762	0.746189	0.732612
Cm - ∆csgD	Wy	0.784799	0.738431	0.905416	0.739279
Cm - ∆csgD	Wxy	0.6046	0.593448	0.599388	0.628603
Cm - ∆cyoA	Wx	0.988198	0.976738	0.99412	0.976958
Cm - ∆cyoA	Wy	0.776226	0.90546	0.90228
Cm - ∆cyoA	Wxy	0.86494	0.957274	0.876345	0.891588
Cm - ∆dam	Wx	0.992788	0.965371	1.01091	0.97312
Cm - ∆dam	Wy	0.872392	0.35183	0.232745	0.490583
Cm - ∆dam	Wxy	0.106032	0.171713	0.142329	0.120992
Cm - ∆dinB	Wx	0.0909829	0.0704187	0.0644659	0.0699452
Cm - ∆dinB	Wy	1.27335	1.272	1.20016	1.28418
Cm - ∆dinB	Wxy	0.0821214	0.0382872	0.0451194	0.0276669
Cm - ∆fiu	Wx	0.992788	0.965371	1.01091	0.97312
Cm - ∆fiu	Wy	0.931637	0.944034	1.01329	0.955716
Cm - ∆fiu	Wxy	0.718262	0.716653	0.76046	0.772023
Cm - ∆flhC	Wx	1.05649	1.05412	1.10122	1.07188
Cm - ∆flhC	Wy	1.17612	1.10075	1.16988	1.1671
Cm - ∆flhC	Wxy	1.21475	1.19808	1.24335	1.21434
Cm - ∆flhD	Wx	1.05649	1.05412	1.10122	1.07188
Cm - ∆flhD	Wy	1.15429	1.12894	1.13769	1.05615
Cm - ∆flhD	Wxy	1.2241	1.1366	1.21651	1.16778
Cm - ∆fnr	Wx	1.05649	1.05412	1.10122	1.07188
Cm - ∆fnr	Wy	1.11756	1.05303	1.19021	1.15958
Cm - ∆fnr	Wxy	1.1795	1.05161	1.10746	1.09607
Cm - ∆fur	Wx	1.05649	1.05412	1.10122	1.07188
Cm - ∆fur	Wy	0.860077	0.805043	0.887323	0.864346
Cm - ∆fur	Wxy	0.617845	0.653767	0.687722	0.647667
Cm - ∆gadX	Wx	0.743825	0.719762	0.746189	0.732612
Cm - ∆gadX	Wy	1.07149	1.06907	1.07731	1.08852
Cm - ∆gadX	Wxy	0.972028	0.882201	0.873413	0.859593
Cm - ∆hfq	Wx	0.775552	0.913564	0.79249	0.812475
Cm - ∆hfq	Wy	0.407761	0.412421	0.339651	0.36098
Cm - ∆hfq	Wxy	0.441726	0.40086	0.389927	0.372362
Cm - ∆marA	Wx	0.992788	0.965371	1.01091	0.97312
Cm - ∆marA	Wy	0.657468	0.668852	0.688938	0.679104
Cm - ∆marA	Wxy	0.556562	0.543092	0.557516	0.536834
Cm - ∆mutS	Wx	0.775552	0.913564	0.79249	0.812475
Cm - ∆mutS	Wy	0.93794	0.974862	0.977909	1.03105
Cm - ∆mutS	Wxy	0.850831	0.835507	0.738361	0.812564
Cm - ∆phoP	Wx	0.743825	0.719762	0.746189	0.732612
Cm - ∆phoP	Wy	1.00155	0.996151	1.05591	1.00033
Cm - ∆phoP	Wxy	0.916144	0.910325	0.890929	0.883474
Cm - ∆polB	Wx	0.992788	0.965371	1.01091	0.97312
Cm - ∆polB	Wy	0.997974	0.984086	1.05382	1.05376
Cm - ∆polB	Wxy	0.852128	0.737096	0.722971	0.734533
Cm - ∆recA	Wx	0.988198	0.976738	0.99412	0.976958
Cm - ∆recA	Wy	0.745302	0.780722	0.806273	0.786863
Cm - ∆recA	Wxy	0.297123	0.297561	0.274752	0.296355
Cm - ∆rob	Wx	0.0909829	0.0704187	0.0644659	0.0699452
Cm - ∆rob	Wy	0.796929	0.77163	0.844416	0.767571
Cm - ∆rob	Wxy	0.0748833	0.0499899	0.0436312	0.040993
Cm - ∆rpoS	Wx	0.988198	0.976738	0.99412	0.976958
Cm - ∆rpoS	Wy	0.611298	0.717229	0.818445	0.835332
Cm - ∆rpoS	Wxy	0.262909	0.286376	0.23034	0.237029
Cm - ∆soxS	Wx	0.775552	0.913564	0.79249	0.812475
Cm - ∆soxS	Wy	0.857194	0.946633	0.823229	0.803961
Cm - ∆soxS	Wxy	0.881929	0.719272	0.703858	0.672581
Cm - ∆tar	Wx	0.992788	0.965371	1.01091	0.97312
Cm - ∆tar	Wy	0.583025	0.574443	0.585886	0.627965
Cm - ∆tar	Wxy	0.393074	0.425974	0.388187	0.423829
Cm - ∆tolC	Wx	0.0909829	0.0704187	0.0644659	0.0699452
Cm - ∆tolC	Wy	0.557059	0.5714	0.577826	0.546371
Cm - ∆tolC	Wxy	0.0259081	0.0228641	0.0112968	0.0141379
Cm - ∆wzc	Wx	0.0909829	0.0704187	0.0644659	0.0699452
Cm - ∆wzc	Wy	0.368802	0.396604	0.545694	0.543259
Cm - ∆wzc	Wxy	0.0341609	0.0448488	0.0346344	0.0391666
Cm - ∆ybjG	Wx	0.970395	0.842451	0.872218	0.775705
Cm - ∆ybjG	Wy	0.747417	0.822483	0.774041	0.924634
Cm - ∆ybjG	Wxy	0.778109	0.81065	0.825441	0.830156
Cm - ∆ydhY	Wx	0.0909829	0.0704187	0.0644659	0.0699452
Cm - ∆ydhY	Wy	1.09734	1.02422	1.22803	1.19387
Cm - ∆ydhY	Wxy	0.0643307	0.0589867	0.0631807	0.0822566
Cm - ∆ydiV	Wx	0.970395	0.842451	0.872218	0.775705
Cm - ∆ydiV	Wy	0.736509	0.829971	0.711918	0.864268
Cm - ∆ydiV	Wxy	0.509649	0.49985	0.503363	0.597934
Cm - ∆yehS	Wx	0.0909829	0.0704187	0.0644659	0.0699452
Cm - ∆yehS	Wy	0.487114	0.597511	0.616722	0.623148
Cm - ∆yehS	Wxy	0.148414	0.100386	0.0764392	0.08963
Cm - ∆yjjZ	Wx	0.988198	0.976738	0.99412	0.976958
Cm - ∆yjjZ	Wy	0.913574	0.983154	1.01057	1.01923
Cm - ∆yjjZ	Wxy	0.950804	0.958699	0.957493	0.953765
Cro - ∆acrA	Wx	0.10456	0.0984744	0.141571	0.123367
Cro - ∆acrA	Wy	0.88435	0.936439	0.953545	0.930627
Cro - ∆acrA	Wxy	0.0460571	0.0558168	0.0709498	0.0718819
Cro - ∆bglG	Wx	0.297118	0.209655	0.236143	0.160196
Cro - ∆bglG	Wy	1.04379	0.949601	1.03682	1.11998
Cro - ∆bglG	Wxy	0.325605	0.129951	0.303906	0.174319
Cro - ∆crp	Wx	0.297118	0.209655	0.236143	0.160196
Cro - ∆crp	Wy	0.916871	0.890081	0.88305	0.885959
Cro - ∆crp	Wxy	0.215656	0.274025	0.244446	0.281904
Cro - ∆csgD	Wx	0.297118	0.209655	0.236143	0.160196
Cro - ∆csgD	Wy	0.784799	0.738431	0.905416	0.739279
Cro - ∆csgD	Wxy	0.117344	0.125345	0.145589	0.134921
Cro - ∆cyoA	Wx	1.32276	0.594867	0.565444
Cro - ∆cyoA	Wy	0.978142	0.858417	1.04825
Cro - ∆cyoA	Wxy	0.484063	0.479211	0.371224
Cro - ∆dam	Wx	0.105734	0.102038	0.118369	0.125164
Cro - ∆dam	Wy	0.872392	0.35183	0.232745	0.490583
Cro - ∆dam	Wxy	0.0424961	0.0927405	0.121349	0.115628
Cro - ∆dinB	Wx	1.32276	0.594867	0.565444
Cro - ∆dinB	Wy	0.812562	0.92587	0.950754
Cro - ∆dinB	Wxy	0.494235	0.351818	0.345714
Cro - ∆fiu	Wx	0.414431	0.703783	0.573159	0.542929
Cro - ∆fiu	Wy	0.900599	0.83598	0.896623	0.918256
Cro - ∆fiu	Wxy	0.658485	0.584344	0.552266	0.529525
Cro - ∆flhC	Wx	0.103467	0.0761866	0.0811413	0.0758368
Cro - ∆flhC	Wy	0.91966	0.98891	1.01823	1.01491
Cro - ∆flhC	Wxy	0.387928	0.386121	0.391717	0.403375
Cro - ∆flhD	Wx	0.103467	0.0761866	0.0811413	0.0758368
Cro - ∆flhD	Wy	0.914356	0.891039	0.956384	0.975153
Cro - ∆flhD	Wxy	0.538786	0.408796	0.43596	0.54922
Cro - ∆fnr	Wx	0.103467	0.0761866	0.0811413	0.0758368
Cro - ∆fnr	Wy	0.986112	0.959182	1.01549	1.0092
Cro - ∆fnr	Wxy	0.146019	0.275076	0.166829	0.320427
Cro - ∆fur	Wx	0.103467	0.0761866	0.0811413	0.0758368
Cro - ∆fur	Wy	0.92036	0.960056	0.959007	0.988327
Cro - ∆fur	Wxy	0.278049	0.316405	0.274552	0.362221
Cro - ∆gadX	Wx	0.297118	0.209655	0.236143	0.160196
Cro - ∆gadX	Wy	1.07149	1.06907	1.07731	1.08852
Cro - ∆gadX	Wxy	0.525805	0.315968	0.351547	0.37561
Cro - ∆hfq	Wx	0.503025	0.533315	0.615047	0.537259
Cro - ∆hfq	Wy	0.407761	0.412421	0.339651	0.36098
Cro - ∆hfq	Wxy	0.287852	0.254604	0.207824	0.221356
Cro - ∆marA	Wx	0.503025	0.533315	0.615047	0.537259
Cro - ∆marA	Wy	0.674374	0.636465	0.731012	0.7104
Cro - ∆marA	Wxy	0.15477	0.190796	0.183268	0.148228
Cro - ∆mutS	Wx	0.503025	0.533315	0.615047	0.537259
Cro - ∆mutS	Wy	0.93794	0.974862	0.977909	1.03105
Cro - ∆mutS	Wxy	0.68943	0.385267	0.38464	0.4385
Cro - ∆phoP	Wx	0.297118	0.209655	0.236143	0.160196
Cro - ∆phoP	Wy	1.00155	0.996151	1.05591	1.00033
Cro - ∆phoP	Wxy	0.189229	0.210443	0.296027	0.184805
Cro - ∆polB	Wx	0.105734	0.102038	0.118369	0.125164
Cro - ∆polB	Wy	0.997974	0.984086	1.05382	1.05376
Cro - ∆polB	Wxy	0.266003	0.372571	0.342532	0.35332
Cro - ∆recA	Wx	0.10456	0.0984744	0.141571	0.123367
Cro - ∆recA	Wy	0.745302	0.780722	0.806273	0.786863
Cro - ∆recA	Wxy	0.0730882	0.0714981	0.0746234	0.0419448
Cro - ∆rob	Wx	1.32276	0.594867	0.565444
Cro - ∆rob	Wy	0.430539	0.470134	0.538213
Cro - ∆rob	Wxy	0.315196	0.261046	0.225051
Cro - ∆rpoS	Wx	1.32276	0.594867	0.565444
Cro - ∆rpoS	Wy	0.741823	0.48954	0.627263
Cro - ∆rpoS	Wxy	0.356983	0.232406	0.19062
Cro - ∆soxS	Wx	0.503025	0.533315	0.615047	0.537259
Cro - ∆soxS	Wy	0.857194	0.946633	0.823229	0.803961
Cro - ∆soxS	Wxy	0.47829	0.226643	0.132545	0.134785
Cro - ∆tar	Wx	0.105734	0.102038	0.118369	0.125164
Cro - ∆tar	Wy	0.583025	0.574443	0.585886	0.627965
Cro - ∆tar	Wxy	0.0712242	0.0922637	0.105078	0.136846
Cro - ∆tolC	Wx	1.32276	0.594867	0.565444
Cro - ∆tolC	Wy	0.762481	0.78533	0.835568
Cro - ∆tolC	Wxy	0.240545	0.188116	0.177944
Cro - ∆wzc	Wx	1.32276	0.594867	0.565444
Cro - ∆wzc	Wy	0.968282	0.636027	0.634149
Cro - ∆wzc	Wxy	0.166519	0.185769	0.138348
Cro - ∆ybjG	Wx	0.414431	0.703783	0.573159	0.542929
Cro - ∆ybjG	Wy	0.747417	0.822483	0.774041	0.924634
Cro - ∆ybjG	Wxy	0.193487	0.291386	0.397513	0.467586
Cro - ∆ydhY	Wx	1.32276	0.594867	0.565444
Cro - ∆ydhY	Wy	1.04841	0.981115	1.28551
Cro - ∆ydhY	Wxy	0.424279	0.40362	0.3562
Cro - ∆ydiV	Wx	0.414431	0.703783	0.573159	0.542929
Cro - ∆ydiV	Wy	0.736509	0.829971	0.711918	0.864268
Cro - ∆ydiV	Wxy	0.138575	0.206614	0.331045	0.373108
Cro - ∆yehS	Wx	1.32276	0.594867	0.565444
Cro - ∆yehS	Wy	1.11133	1.14075	1.19099
Cro - ∆yehS	Wxy	0.567009	0.69675	0.499713
Cro - ∆yjjZ	Wx	0.10456	0.0984744	0.141571	0.123367
Cro - ∆yjjZ	Wy	0.913574	0.983154	1.01057	1.01923
Cro - ∆yjjZ	Wxy	0.0757748	0.0826834	0.0951297	0.116678
Ery - ∆acrA	Wx	0.212301	0.210108	0.239387	0.276781
Ery - ∆acrA	Wy	0.88435	0.936439	0.953545	0.930627
Ery - ∆acrA	Wxy	0.0245089	0.0254959	0.0307047	0.03383
Ery - ∆bglG	Wx	0.247962	0.326818	0.323605	0.335061
Ery - ∆bglG	Wy	1.04379	0.949601	1.03682	1.11998
Ery - ∆bglG	Wxy	0.211413	0.207049	0.229354	0.246447
Ery - ∆crp	Wx	0.247962	0.326818	0.323605	0.335061
Ery - ∆crp	Wy	0.916871	0.890081	0.88305	0.885959
Ery - ∆crp	Wxy	0.693215	0.710307	0.778556	0.768494
Ery - ∆csgD	Wx	0.247962	0.326818	0.323605	0.335061
Ery - ∆csgD	Wy	0.784799	0.738431	0.905416	0.739279
Ery - ∆csgD	Wxy	0.297542	0.392581	0.355184	0.424523
Ery - ∆cyoA	Wx	1.54077	0.857478	0.848871
Ery - ∆cyoA	Wy	0.978142	0.858417	1.04825
Ery - ∆cyoA	Wxy	0.594084	0.606135	0.570765
Ery - ∆dam	Wx	0.442365	0.32191	0.323102	0.353201
Ery - ∆dam	Wy	0.872392	0.35183	0.232745	0.490583
Ery - ∆dam	Wxy	0.083979	0.104244	0.0578138	0.141733
Ery - ∆dinB	Wx	0.339038	0.394372	0.309274	0.363864
Ery - ∆dinB	Wy	1.27335	1.272	1.20016	1.28418
Ery - ∆dinB	Wxy	0.290875	0.134344	0.277075	0.276331
Ery - ∆fiu	Wx	0.442365	0.32191	0.323102	0.353201
Ery - ∆fiu	Wy	0.931637	0.944034	1.01329	0.955716
Ery - ∆fiu	Wxy	0.368041	0.382048	0.376147	0.389081
Ery - ∆flhC	Wx	0.476329	0.483378	0.468942	0.40164
Ery - ∆flhC	Wy	1.17612	1.10075	1.16988	1.1671
Ery - ∆flhC	Wxy	0.580026	0.401708	0.38185	0.286286
Ery - ∆flhD	Wx	0.476329	0.483378	0.468942	0.40164
Ery - ∆flhD	Wy	1.15429	1.12894	1.13769	1.05615
Ery - ∆flhD	Wxy	0.610051	0.3544	0.520045	0.252804
Ery - ∆fnr	Wx	0.476329	0.483378	0.468942	0.40164
Ery - ∆fnr	Wy	1.11756	1.05303	1.19021	1.15958
Ery - ∆fnr	Wxy	0.632146	0.394863	0.405775	0.347284
Ery - ∆fur	Wx	0.476329	0.483378	0.468942	0.40164
Ery - ∆fur	Wy	0.860077	0.805043	0.887323	0.864346
Ery - ∆fur	Wxy	0.379342	0.184418	0.298282	0.196686
Ery - ∆gadX	Wx	0.247962	0.326818	0.323605	0.335061
Ery - ∆gadX	Wy	1.07149	1.06907	1.07731	1.08852
Ery - ∆gadX	Wxy	0.408098	0.391975	0.419008	0.427978
Ery - ∆hfq	Wx	0.56979	0.575615	0.579827	0.616301
Ery - ∆hfq	Wy	0.407761	0.412421	0.339651	0.36098
Ery - ∆hfq	Wxy	0.368419	0.401219	0.412152	0.394587
Ery - ∆marA	Wx	0.442365	0.32191	0.323102	0.353201
Ery - ∆marA	Wy	0.657468	0.668852	0.688938	0.679104
Ery - ∆marA	Wxy	0.207236	0.167362	0.200739	0.206163
Ery - ∆mutS	Wx	0.56979	0.575615	0.579827	0.616301
Ery - ∆mutS	Wy	0.93794	0.974862	0.977909	1.03105
Ery - ∆mutS	Wxy	0.683963	0.702783	0.707264	0.519962
Ery - ∆phoP	Wx	0.247962	0.326818	0.323605	0.335061
Ery - ∆phoP	Wy	1.00155	0.996151	1.05591	1.00033
Ery - ∆phoP	Wxy	0.206443	0.247477	0.228687	0.279359
Ery - ∆polB	Wx	0.442365	0.32191	0.323102	0.353201
Ery - ∆polB	Wy	0.997974	0.984086	1.05382	1.05376
Ery - ∆polB	Wxy	0.28591	0.330671	0.325724	0.354571
Ery - ∆recA	Wx	0.212301	0.210108	0.239387	0.276781
Ery - ∆recA	Wy	0.745302	0.780722	0.806273	0.786863
Ery - ∆recA	Wxy	0.0336107	0.0646992	0.044796	0.0738009
Ery - ∆rob	Wx	1.54077	0.857478	0.848871
Ery - ∆rob	Wy	0.430539	0.470134	0.538213
Ery - ∆rob	Wxy	0.334603	0.338672	0.376389
Ery - ∆rpoS	Wx	0.212301	0.210108	0.239387	0.276781
Ery - ∆rpoS	Wy	0.611298	0.717229	0.818445	0.835332
Ery - ∆rpoS	Wxy	0.0271956	0.0318561	0.0409579	0.0359684
Ery - ∆soxS	Wx	0.56979	0.575615	0.579827	0.616301
Ery - ∆soxS	Wy	0.857194	0.946633	0.823229	0.803961
Ery - ∆soxS	Wxy	0.534929	0.648922	0.638347	0.614151
Ery - ∆tar	Wx	0.442365	0.32191	0.323102	0.353201
Ery - ∆tar	Wy	0.583025	0.574443	0.585886	0.627965
Ery - ∆tar	Wxy	0.178984	0.19019	0.188938	0.154071
Ery - ∆tolC	Wx	0.339038	0.394372	0.309274	0.363864
Ery - ∆tolC	Wy	0.557059	0.5714	0.577826	0.546371
Ery - ∆tolC	Wxy	0.0187377	0.0157613	0.0242847	0.00980856
Ery - ∆wzc	Wx	1.54077	0.857478	0.848871
Ery - ∆wzc	Wy	0.968282	0.636027	0.634149
Ery - ∆wzc	Wxy	0.181543	0.160415	0.165423
Ery - ∆ybjG	Wx	0.605052	0.676882	0.703783	0.713952
Ery - ∆ybjG	Wy	0.747417	0.822483	0.774041	0.924634
Ery - ∆ybjG	Wxy	0.5127	0.507892	0.555039	0.553098
Ery - ∆ydhY	Wx	0.339038	0.394372	0.309274	0.363864
Ery - ∆ydhY	Wy	1.09734	1.02422	1.22803	1.19387
Ery - ∆ydhY	Wxy	0.25049	0.279307	0.311101	0.396537
Ery - ∆ydiV	Wx	0.605052	0.676882	0.703783	0.713952
Ery - ∆ydiV	Wy	0.736509	0.829971	0.711918	0.864268
Ery - ∆ydiV	Wxy	0.522406	0.455291	0.557535	0.49532
Ery - ∆yehS	Wx	1.54077	0.857478	0.848871
Ery - ∆yehS	Wy	1.11133	1.14075	1.19099
Ery - ∆yehS	Wxy	0.710679	0.666388	0.620064
Ery - ∆yjjZ	Wx	0.212301	0.210108	0.239387	0.276781
Ery - ∆yjjZ	Wy	0.913574	0.983154	1.01057	1.01923
Ery - ∆yjjZ	Wxy	0.130002	0.121613	0.154785	0.133072
Puro - ∆acrA	Wx	0.93907	0.894878	0.936877	0.862254
Puro - ∆acrA	Wy	0.88435	0.936439	0.953545	0.930627
Puro - ∆acrA	Wxy	0.108837	0.151824	0.17222	0.141296
Puro - ∆bglG	Wx	0.931964	0.95639	0.903355	0.873352
Puro - ∆bglG	Wy	1.04379	0.949601	1.03682	1.11998
Puro - ∆bglG	Wxy	0.714671	0.703882	0.722672	0.688002
Puro - ∆crp	Wx	0.931964	0.95639	0.903355	0.873352
Puro - ∆crp	Wy	0.916871	0.890081	0.88305	0.885959
Puro - ∆crp	Wxy	0.716065	0.654484	0.609934	0.657878
Puro - ∆csgD	Wx	0.931964	0.95639	0.903355	0.873352
Puro - ∆csgD	Wy	0.784799	0.738431	0.905416	0.739279
Puro - ∆csgD	Wxy	0.533685	0.56296	0.566961	0.581265
Puro - ∆cyoA	Wx	0.93907	0.894878	0.936877	0.862254
Puro - ∆cyoA	Wy	0.776226	0.90546	0.90228
Puro - ∆cyoA	Wxy	0.6783	0.647924	0.672926	0.624128
Puro - ∆dam	Wx	0.783707	0.971636	0.772236	0.734597
Puro - ∆dam	Wy	0.317874	0.134785	0.290451	0.43841
Puro - ∆dam	Wxy	0.325313	0.238294	0.21813	0.192051
Puro - ∆dinB	Wx	0.924618	0.913819	1.31274
Puro - ∆dinB	Wy	0.812562	0.92587	0.950754
Puro - ∆dinB	Wxy	0.708957	0.68689	0.761855
Puro - ∆fiu	Wx	0.766461	0.687698	0.826735	0.840232
Puro - ∆fiu	Wy	0.900599	0.83598	0.896623	0.918256
Puro - ∆fiu	Wxy	0.966234	0.941552	1.00478	1.02836
Puro - ∆fiu	Wx	0.766461	0.687698	0.826735	0.840232
Puro - ∆fiu	Wy	0.900599	0.83598	0.896623	0.918256
Puro - ∆flhC	Wxy	0.830591	0.778595	0.916571	0.846796
Puro - ∆flhC	Wx	0.886901	0.820798	0.898442	0.917562
Puro - ∆flhC	Wy	0.91966	0.98891	1.01823	1.01491
Puro - ∆flhD	Wxy	0.696696	0.685155	0.655601	0.61847
Puro - ∆flhD	Wx	0.886901	0.820798	0.898442	0.917562
Puro - ∆flhD	Wy	0.914356	0.891039	0.956384	0.975153
Puro - ∆fnr	Wxy	0.637356	0.664986	0.653095	0.622084
Puro - ∆fnr	Wx	0.886901	0.820798	0.898442	0.917562
Puro - ∆fnr	Wy	0.986112	0.959182	1.01549	1.0092
Puro - ∆fur	Wxy	0.713776	0.642486	0.675245	0.60104
Puro - ∆fur	Wx	0.886901	0.820798	0.898442	0.917562
Puro - ∆fur	Wy	0.92036	0.960056	0.959007	0.988327
Puro - ∆gadX	Wxy	0.963239	0.976331	0.909962	0.873837
Puro - ∆gadX	Wx	0.931964	0.95639	0.903355	0.873352
Puro - ∆gadX	Wy	1.07149	1.06907	1.07731	1.08852
Puro - ∆hfq	Wxy	0.480531	0.443877	0.441636	0.446745
Puro - ∆hfq	Wx	0.783707	0.971636	0.772236	0.734597
Puro - ∆hfq	Wy	0.407761	0.412421	0.339651	0.36098
Puro - ∆marA	Wxy	0.664918	0.680951	0.686971	0.695554
Puro - ∆marA	Wx	0.88473	0.848969	0.909167	0.907379
Puro - ∆marA	Wy	0.657468	0.668852	0.688938	0.679104
Puro - ∆mutS	Wxy	1.03894	1.06278	1.04611	0.843751
Puro - ∆mutS	Wx	0.783707	0.971636	0.772236	0.734597
Puro - ∆mutS	Wy	0.93794	0.974862	0.977909	1.03105
Puro - ∆phoP	Wxy	1.0347	0.903597	0.956693	0.803831
Puro - ∆phoP	Wx	0.931964	0.95639	0.903355	0.873352
Puro - ∆phoP	Wy	1.00155	0.996151	1.05591	1.00033
Puro - ∆polB	Wxy	0.937656	0.930147	0.967934	0.909107
Puro - ∆polB	Wx	0.88473	0.848969	0.909167	0.907379
Puro - ∆polB	Wy	0.997974	0.984086	1.05382	1.05376
Puro - ∆recA	Wxy	0.0292791	0.0535687	0.0435349	0.0922786
Puro - ∆recA	Wx	0.93907	0.894878	0.936877	0.862254
Puro - ∆recA	Wy	0.745302	0.780722	0.806273	0.786863
Puro - ∆rob	Wxy	0.348062	0.322709	0.410507
Puro - ∆rob	Wx	0.924618	0.913819	1.31274
Puro - ∆rob	Wy	0.430539	0.470134	0.538213
Puro - ∆rpoS	Wxy	0.391101	0.329363	0.463586	0.457007
Puro - ∆rpoS	Wx	0.93907	0.894878	0.936877	0.862254
Puro - ∆rpoS	Wy	0.611298	0.717229	0.818445	0.835332
Puro - ∆soxS	Wxy	0.934265	0.944482	0.954609	0.954967
Puro - ∆soxS	Wx	0.783707	0.971636	0.772236	0.734597
Puro - ∆soxS	Wy	0.857194	0.946633	0.823229	0.803961
Puro - ∆tar	Wxy	0.399917	0.33918	0.378747	0.37431
Puro - ∆tar	Wx	0.766461	0.687698	0.826735	0.840232
Puro - ∆tar	Wy	0.433567	0.46093	0.389286	0.359333
Puro - ∆tolC	Wxy	0.151808	0.160415	0.169962
Puro - ∆tolC	Wx	0.924618	0.913819	1.31274
Puro - ∆tolC	Wy	0.762481	0.78533	0.835568
Puro - ∆wzc	Wxy	0.509573	0.343523	0.324274
Puro - ∆wzc	Wx	0.924618	0.913819	1.31274
Puro - ∆wzc	Wy	0.968282	0.636027	0.634149
Puro - ∆ybjG	Wxy	0.951906	0.77626	0.915575	0.920382
Puro - ∆ybjG	Wx	0.766461	0.687698	0.826735	0.840232
Puro - ∆ybjG	Wy	0.747417	0.822483	0.774041	0.924634
Puro - ∆ydhY	Wxy	0.607387	0.679848	0.660911
Puro - ∆ydhY	Wx	0.924618	0.913819	1.31274
Puro - ∆ydhY	Wy	1.04841	0.981115	1.28551
Puro - ∆ydiV	Wxy	0.926483	0.778849	0.891077	0.742795
Puro - ∆ydiV	Wx	0.766461	0.687698	0.826735	0.840232
Puro - ∆ydiV	Wy	0.736509	0.829971	0.711918	0.864268
Puro - ∆yehS	Wxy	1.04982	1.08284	1.05702
Puro - ∆yehS	Wx	0.924618	0.913819	1.31274
Puro - ∆yehS	Wy	1.11133	1.14075	1.19099
Puro - ∆yjjZ	Wxy	0.669472	0.669308	0.629666	0.690198
Puro - ∆yjjZ	Wx	0.93907	0.894878	0.936877	0.862254
Puro - ∆yjjZ	Wy	0.913574	0.983154	1.01057	1.01923
Sdi - ∆acrA	Wxy	0.538374	0.553068	0.576426	0.599564
Sdi - ∆acrA	Wx	0.86176	0.833139	0.869546	0.852823
Sdi - ∆acrA	Wy	0.88435	0.936439	0.953545	0.930627
Sdi - ∆bglG	Wxy	0.773949	0.654787	0.672485	0.725702
Sdi - ∆bglG	Wx	0.726672	0.668485	0.75819	0.79092
Sdi - ∆bglG	Wy	1.04379	0.949601	1.03682	1.11998
Sdi - ∆crp	Wxy	0.671576	0.619026	0.549808	0.632603
Sdi - ∆crp	Wx	0.726672	0.668485	0.75819	0.79092
Sdi - ∆crp	Wy	0.916871	0.890081	0.88305	0.885959
Sdi - ∆csgD	Wxy	0.660181	0.665939	0.716671	0.665212
Sdi - ∆csgD	Wx	0.726672	0.668485	0.75819	0.79092
Sdi - ∆csgD	Wy	0.784799	0.738431	0.905416	0.739279
Sdi - ∆cyoA	Wxy	0.589859	0.624402	0.629666	0.617603
Sdi - ∆cyoA	Wx	0.86176	0.833139	0.869546	0.852823
Sdi - ∆cyoA	Wy	0.776226	0.90546	0.90228
Sdi - ∆dam	Wxy	0.0237215	0.0739659	0.189117	0.227262
Sdi - ∆dam	Wx	0.852009	0.836095	0.898319	0.894386
Sdi - ∆dam	Wy	0.872392	0.35183	0.232745	0.490583
Sdi - ∆dinB	Wxy	0.999526	0.983562	1.26781	1.39904
Sdi - ∆dinB	Wx	0.235203	0.604546	0.444091	0.663803
Sdi - ∆dinB	Wy	1.27335	1.272	1.20016	1.28418
Sdi - ∆fiu	Wxy	0.695833	0.884513	0.934711	0.841711
Sdi - ∆fiu	Wx	0.858629	0.871294	0.874991	0.93545
Sdi - ∆fiu	Wy	0.900599	0.83598	0.896623	0.918256
Sdi - ∆flhC	Wxy	0.8644	0.802262	0.793518	0.729922
Sdi - ∆flhC	Wx	0.890631	0.83269	0.94286	0.880722
Sdi - ∆flhC	Wy	0.91966	0.98891	1.01823	1.01491
Sdi - ∆flhD	Wxy	0.730564	0.670815	0.652745	0.630244
Sdi - ∆flhD	Wx	0.890631	0.83269	0.94286	0.880722
Sdi - ∆flhD	Wy	0.914356	0.891039	0.956384	0.975153
Sdi - ∆fnr	Wxy	0.647207	0.630827	0.682007	0.652861
Sdi - ∆fnr	Wx	0.890631	0.83269	0.94286	0.880722
Sdi - ∆fnr	Wy	0.986112	0.959182	1.01549	1.0092
Sdi - ∆fur	Wxy	0.672331	0.660031	0.678043	0.666443
Sdi - ∆fur	Wx	0.890631	0.83269	0.94286	0.880722
Sdi - ∆fur	Wy	0.92036	0.960056	0.959007	0.988327
Sdi - ∆gadX	Wxy	0.948571	0.856563	0.900688	0.853168
Sdi - ∆gadX	Wx	0.726672	0.668485	0.75819	0.79092
Sdi - ∆gadX	Wy	1.07149	1.06907	1.07731	1.08852
Sdi - ∆hfq	Wxy	0.381234	0.422727	0.397455	0.388224
Sdi - ∆hfq	Wx	0.95201	0.957835	0.647488	0.688623
Sdi - ∆hfq	Wy	0.407761	0.412421	0.339651	0.36098
Sdi - ∆marA	Wxy	0.367803	0.423352	0.450054	0.434438
Sdi - ∆marA	Wx	0.852009	0.836095	0.898319	0.894386
Sdi - ∆marA	Wy	0.657468	0.668852	0.688938	0.679104
Sdi - ∆mutS	Wxy	0.966707	0.973787	0.925752	0.873684
Sdi - ∆mutS	Wx	0.95201	0.957835	0.647488	0.688623
Sdi - ∆mutS	Wy	0.93794	0.974862	0.977909	1.03105
Sdi - ∆phoP	Wxy	0.916144	0.816256	0.807589	0.780798
Sdi - ∆phoP	Wx	0.726672	0.668485	0.75819	0.79092
Sdi - ∆phoP	Wy	1.00155	0.996151	1.05591	1.00033
Sdi - ∆polB	Wxy	0.944689	0.852843	0.890988	0.814102
Sdi - ∆polB	Wx	0.852009	0.836095	0.898319	0.894386
Sdi - ∆polB	Wy	0.997974	0.984086	1.05382	1.05376
Sdi - ∆recA	Wxy	0.72962	0.528943	0.580154	0.291859
Sdi - ∆recA	Wx	0.86176	0.833139	0.869546	0.852823
Sdi - ∆recA	Wy	0.745302	0.780722	0.806273	0.786863
Sdi - ∆rob	Wxy	0.509369	0.648786	0.536698	0.592167
Sdi - ∆rob	Wx	0.235203	0.604546	0.444091	0.663803
Sdi - ∆rob	Wy	0.796929	0.77163	0.844416	0.767571
Sdi - ∆rpoS	Wxy	0.805176	0.795307	0.718216	0.764273
Sdi - ∆rpoS	Wx	0.86176	0.833139	0.869546	0.852823
Sdi - ∆rpoS	Wy	0.611298	0.717229	0.818445	0.835332
Sdi - ∆soxS	Wxy	0.831384	0.887306	0.888202	0.865797
Sdi - ∆soxS	Wx	0.95201	0.957835	0.647488	0.688623
Sdi - ∆soxS	Wy	0.857194	0.946633	0.823229	0.803961
Sdi - ∆tar	Wxy	0.652104	0.646501	0.679402	0.663905
Sdi - ∆tar	Wx	0.852009	0.836095	0.898319	0.894386
Sdi - ∆tar	Wy	0.583025	0.574443	0.585886	0.627965
Sdi - ∆tolC	Wxy	0.516472	0.564906	0.552053	0.56592
Sdi - ∆tolC	Wx	0.235203	0.604546	0.444091	0.663803
Sdi - ∆tolC	Wy	0.557059	0.5714	0.577826	0.546371
Sdi - ∆wzc	Wxy	0.707975	0.696408	0.718528	0.735507
Sdi - ∆wzc	Wx	0.235203	0.604546	0.444091	0.663803
Sdi - ∆wzc	Wy	0.368802	0.396604	0.545694	0.543259
Sdi - ∆ybjG	Wxy	0.697774	0.796506	0.853544	0.788648
Sdi - ∆ybjG	Wx	0.858629	0.871294	0.874991	0.93545
Sdi - ∆ybjG	Wy	0.747417	0.822483	0.774041	0.924634
Sdi - ∆ydhY	Wxy	0.574241	0.568694	0.581343	0.608943
Sdi - ∆ydhY	Wx	0.235203	0.604546	0.444091	0.663803
Sdi - ∆ydhY	Wy	1.09734	1.02422	1.22803	1.19387
Sdi - ∆ydiV	Wxy	0.676604	0.728836	0.739652	0.651829
Sdi - ∆ydiV	Wx	0.858629	0.871294	0.874991	0.93545
Sdi - ∆ydiV	Wy	0.736509	0.829971	0.711918	0.864268
Sdi - ∆yehS	Wxy	0.177772	0.296151	0.377393	0.663262
Sdi - ∆yehS	Wx	0.235203	0.604546	0.444091	0.663803
Sdi - ∆yehS	Wy	0.487114	0.597511	0.616722	0.623148
Sdi - ∆yjjZ	Wxy	0.706044	0.716681	0.710211	0.734116
Sdi - ∆yjjZ	Wx	0.86176	0.833139	0.869546	0.852823
Sdi - ∆yjjZ	Wy	0.913574	0.983154	1.01057	1.01923
Tet - ∆acrA	Wxy	0.075391	0.0566392	0.0590517	0.090524
Tet - ∆acrA	Wx	0.510137	0.49281	0.552904	0.525928
Tet - ∆acrA	Wy	0.88435	0.936439	0.953545	0.930627
Tet - ∆bglG	Wxy	1.14477	1.14501	1.1612	1.13768
Tet - ∆bglG	Wx	1.1795	1.14635	1.17799	1.14635
Tet - ∆bglG	Wy	1.04379	0.949601	1.03682	1.11998
Tet - ∆crp	Wxy	0.893354	0.820256	0.852987	0.833045
Tet - ∆crp	Wx	1.1795	1.14635	1.17799	1.14635
Tet - ∆crp	Wy	0.916871	0.890081	0.88305	0.885959
Tet - ∆csgD	Wxy	0.722308	0.275783	0.784011	0.410037
Tet - ∆csgD	Wx	1.1795	1.14635	1.17799	1.14635
Tet - ∆csgD	Wy	0.784799	0.738431	0.905416	0.739279
Tet - ∆cyoA	Wxy	0.782696	0.728853	0.743547	0.768988
Tet - ∆cyoA	Wx	0.510137	0.49281	0.552904	0.525928
Tet - ∆cyoA	Wy	0.776226	0.90546	0.90228
Tet - ∆dam	Wxy	0.448146	0.268149	0.463404	0.646382
Tet - ∆dam	Wx	0.829956	0.819824	0.86232	0.843903
Tet - ∆dam	Wy	0.872392	0.35183	0.232745	0.490583
Tet - ∆dinB	Wxy	1.11915	1.22808	1.41087
Tet - ∆dinB	Wx	1.19552	1.18535	1.46064
Tet - ∆dinB	Wy	0.812562	0.92587	0.950754
Tet - ∆fiu	Wxy	0.862916	0.823698	0.809155	0.827691
Tet - ∆fiu	Wx	0.829956	0.819824	0.86232	0.843903
Tet - ∆fiu	Wy	0.931637	0.944034	1.01329	0.955716
Tet - ∆flhC	Wxy	1.08527	1.10019	1.12339	1.10258
Tet - ∆flhC	Wx	1.15521	1.13277	1.17031	1.10905
Tet - ∆flhC	Wy	0.91966	0.98891	1.01823	1.01491
Tet - ∆flhD	Wxy	1.04172	1.02161	1.04394	1.03863
Tet - ∆flhD	Wx	1.15521	1.13277	1.17031	1.10905
Tet - ∆flhD	Wy	0.914356	0.891039	0.956384	0.975153
Tet - ∆fnr	Wxy	1.07297	1.01829	1.02954	1.00068
Tet - ∆fnr	Wx	1.15521	1.13277	1.17031	1.10905
Tet - ∆fnr	Wy	0.986112	0.959182	1.01549	1.0092
Tet - ∆fur	Wxy	1.04598	1.03601	1.06207	1.06364
Tet - ∆fur	Wx	1.15521	1.13277	1.17031	1.10905
Tet - ∆fur	Wy	0.92036	0.960056	0.959007	0.988327
Tet - ∆gadX	Wxy	1.07186	1.06113	1.09107	1.09604
Tet - ∆gadX	Wx	1.1795	1.14635	1.17799	1.14635
Tet - ∆gadX	Wy	1.07149	1.06907	1.07731	1.08852
Tet - ∆hfq	Wxy	0.546937	0.558946	0.561814	0.544607
Tet - ∆hfq	Wx	0.310167	0.35641	0.199758	0.188287
Tet - ∆hfq	Wy	0.407761	0.412421	0.339651	0.36098
Tet - ∆marA	Wxy	0.18999	0.345118	0.355514	0.26733
Tet - ∆marA	Wx	0.310167	0.35641	0.199758	0.188287
Tet - ∆marA	Wy	0.674374	0.636465	0.731012	0.7104
Tet - ∆mutS	Wxy	0.598468	0.528118	0.416454	0.393153
Tet - ∆mutS	Wx	0.310167	0.35641	0.199758	0.188287
Tet - ∆mutS	Wy	0.93794	0.974862	0.977909	1.03105
Tet - ∆phoP	Wxy	1.13689	1.13295	1.17344	1.08949
Tet - ∆phoP	Wx	1.1795	1.14635	1.17799	1.14635
Tet - ∆phoP	Wy	1.00155	0.996151	1.05591	1.00033
Tet - ∆polB	Wxy	0.86977	0.90714	0.896233	0.861366
Tet - ∆polB	Wx	0.829956	0.819824	0.86232	0.843903
Tet - ∆polB	Wy	0.997974	0.984086	1.05382	1.05376
Tet - ∆recA	Wxy	0.506573	0.36895	0.26565	0.359409
Tet - ∆recA	Wx	0.510137	0.49281	0.552904	0.525928
Tet - ∆recA	Wy	0.745302	0.780722	0.806273	0.786863
Tet - ∆rob	Wxy	0.702541	0.625854	0.663415
Tet - ∆rob	Wx	1.19552	1.18535	1.46064
Tet - ∆rob	Wy	0.430539	0.470134	0.538213
Tet - ∆rpoS	Wxy	0.311284	0.244927	0.328186
Tet - ∆rpoS	Wx	1.19552	1.18535	1.46064
Tet - ∆rpoS	Wy	0.741823	0.48954	0.627263
Tet - ∆soxS	Wxy	0.437693	0.838105	0.54864	0.492808
Tet - ∆soxS	Wx	0.310167	0.35641	0.199758	0.188287
Tet - ∆soxS	Wy	0.857194	0.946633	0.823229	0.803961
Tet - ∆tar	Wxy	0.740374	0.717845	0.732745	0.728633
Tet - ∆tar	Wx	0.829956	0.819824	0.86232	0.843903
Tet - ∆tar	Wy	0.583025	0.574443	0.585886	0.627965
Tet - ∆tolC	Wxy	0.519432	0.591111	0.681413
Tet - ∆tolC	Wx	1.19552	1.18535	1.46064
Tet - ∆tolC	Wy	0.762481	0.78533	0.835568
Tet - ∆wzc	Wxy	0.574521	0.667014	0.431634
Tet - ∆wzc	Wx	1.19552	1.18535	1.46064
Tet - ∆wzc	Wy	0.968282	0.636027	0.634149
Tet - ∆ybjG	Wxy	0.499203	0.494118	0.34334	0.351661
Tet - ∆ybjG	Wx	1.07292	0.703229	0.615036	0.602371
Tet - ∆ybjG	Wy	0.747417	0.822483	0.774041	0.924634
Tet - ∆ydhY	Wxy	1.23888	1.25046	1.26016
Tet - ∆ydhY	Wx	1.19552	1.18535	1.46064
Tet - ∆ydhY	Wy	1.04841	0.981115	1.28551
Tet - ∆ydiV	Wxy	0.560956	0.354711	0.422936	0.37015
Tet - ∆ydiV	Wx	1.07292	0.703229	0.615036	0.602371
Tet - ∆ydiV	Wy	0.736509	0.829971	0.711918	0.864268
Tet - ∆yehS	Wxy	1.02619	1.13621	1.16015
Tet - ∆yehS	Wx	1.19552	1.18535	1.46064
Tet - ∆yehS	Wy	1.11133	1.14075	1.19099
Tet - ∆yjjZ	Wxy	0.735542	0.70407	0.683892	0.704399
Tet - ∆yjjZ	Wx	0.510137	0.49281	0.552904	0.525928
Tet - ∆yjjZ	Wy	0.913574	0.983154	1.01057	1.01923
Tmp - ∆acrA	Wxy	0.0490727	0.0507176	0.0347621	0.0685921
Tmp - ∆acrA	Wx	0.831165	0.807698	0.821515	0.81998
Tmp - ∆acrA	Wy	0.88435	0.936439	0.953545	0.930627
Tmp - ∆bglG	Wxy	0.720732	0.72643	0.728854	0.721096
Tmp - ∆bglG	Wx	0.763524	0.735582	0.758493	0.760372
Tmp - ∆bglG	Wy	1.04379	0.949601	1.03682	1.11998
Tmp - ∆crp	Wxy	0.552596	0.634179	0.71455	0.572355
Tmp - ∆crp	Wx	0.763524	0.735582	0.758493	0.760372
Tmp - ∆crp	Wy	0.916871	0.890081	0.88305	0.885959
Tmp - ∆csgD	Wxy	0.2299	0.270267	0.278631	0.210989
Tmp - ∆csgD	Wx	0.763524	0.735582	0.758493	0.760372
Tmp - ∆csgD	Wy	0.784799	0.738431	0.905416	0.739279
Tmp - ∆cyoA	Wxy	0.662289	0.572259	0.651762	0.601209
Tmp - ∆cyoA	Wx	0.831165	0.807698	0.821515	0.81998
Tmp - ∆cyoA	Wy	0.776226	0.90546	0.90228
Tmp - ∆dam	Wxy	0.256705	0.248957	0.415961	0.370664
Tmp - ∆dam	Wx	0.820956	0.846168	0.871618	0.872571
Tmp - ∆dam	Wy	0.872392	0.35183	0.232745	0.490583
Tmp - ∆dinB	Wxy	1.41176	1.39572	1.4035	1.42569
Tmp - ∆dinB	Wx	1.27308	1.29541	1.31103	1.37563
Tmp - ∆dinB	Wy	1.27335	1.272	1.20016	1.28418
Tmp - ∆fiu	Wxy	0.254321	0.278996	0.273751	0.268149
Tmp - ∆fiu	Wx	0.820956	0.846168	0.871618	0.872571
Tmp - ∆fiu	Wy	0.931637	0.944034	1.01329	0.955716
Tmp - ∆flhC	Wxy	0.76822	0.708063	0.727474	0.728407
Tmp - ∆flhC	Wx	0.990542	0.858688	0.957433	0.851518
Tmp - ∆flhC	Wy	0.91966	0.98891	1.01823	1.01491
Tmp - ∆flhD	Wxy	0.678509	0.659273	0.694831	0.674779
Tmp - ∆flhD	Wx	0.990542	0.858688	0.957433	0.851518
Tmp - ∆flhD	Wy	0.914356	0.891039	0.956384	0.975153
Tmp - ∆fnr	Wxy	0.599175	0.613631	0.61608	0.625873
Tmp - ∆fnr	Wx	0.990542	0.858688	0.957433	0.851518
Tmp - ∆fnr	Wy	0.986112	0.959182	1.01549	1.0092
Tmp - ∆fur	Wxy	0.617187	0.605004	0.678101	0.672447
Tmp - ∆fur	Wx	0.990542	0.858688	0.957433	0.851518
Tmp - ∆fur	Wy	0.92036	0.960056	0.959007	0.988327
Tmp - ∆gadX	Wxy	0.947844	0.933236	0.928327	0.857472
Tmp - ∆gadX	Wx	0.763524	0.735582	0.758493	0.760372
Tmp - ∆gadX	Wy	1.07149	1.06907	1.07731	1.08852
Tmp - ∆hfq	Wxy	0.440382	0.422727	0.422996	0.431062
Tmp - ∆hfq	Wx	0.747143	0.700273	0.622664	0.685397
Tmp - ∆hfq	Wy	0.407761	0.412421	0.339651	0.36098
Tmp - ∆marA	Wxy	0.683931	0.686256	0.702468	0.707593
Tmp - ∆marA	Wx	0.820956	0.846168	0.871618	0.872571
Tmp - ∆marA	Wy	0.657468	0.668852	0.688938	0.679104
Tmp - ∆mutS	Wxy	0.727069	0.633777	0.372362	0.577228
Tmp - ∆mutS	Wx	0.747143	0.700273	0.622664	0.685397
Tmp - ∆mutS	Wy	0.93794	0.974862	0.977909	1.03105
Tmp - ∆phoP	Wxy	0.838743	0.809649	0.845713	0.819105
Tmp - ∆phoP	Wx	0.763524	0.735582	0.758493	0.760372
Tmp - ∆phoP	Wy	1.00155	0.996151	1.05591	1.00033
Tmp - ∆polB	Wxy	0.834664	0.789188	0.81738	0.794374
Tmp - ∆polB	Wx	0.820956	0.846168	0.871618	0.872571
Tmp - ∆polB	Wy	0.997974	0.984086	1.05382	1.05376
Tmp - ∆recA	Wxy	0.046715	0.0784615	0.0342686	0.020616
Tmp - ∆recA	Wx	0.831165	0.807698	0.821515	0.81998
Tmp - ∆recA	Wy	0.745302	0.780722	0.806273	0.786863
Tmp - ∆rob	Wxy	1.01711	0.962186	1.11358	1.03768
Tmp - ∆rob	Wx	1.27308	1.29541	1.31103	1.37563
Tmp - ∆rob	Wy	0.796929	0.77163	0.844416	0.767571
Tmp - ∆rpoS	Wxy	0.72962	0.336271	0.424218	0.257316
Tmp - ∆rpoS	Wx	0.831165	0.807698	0.821515	0.81998
Tmp - ∆rpoS	Wy	0.611298	0.717229	0.818445	0.835332
Tmp - ∆soxS	Wxy	0.826097	0.800287	0.836761	0.8088
Tmp - ∆soxS	Wx	0.747143	0.700273	0.622664	0.685397
Tmp - ∆soxS	Wy	0.857194	0.946633	0.823229	0.803961
Tmp - ∆tar	Wxy	0.680474	0.69454	0.714746	0.695613
Tmp - ∆tar	Wx	0.820956	0.846168	0.871618	0.872571
Tmp - ∆tar	Wy	0.583025	0.574443	0.585886	0.627965
Tmp - ∆tolC	Wxy	0.0692688	0.0936211	0.0849625	0.0719746
Tmp - ∆tolC	Wx	1.27308	1.29541	1.31103	1.37563
Tmp - ∆tolC	Wy	0.557059	0.5714	0.577826	0.546371
Tmp - ∆wzc	Wxy	1.35656	1.33498	1.37793	1.35054
Tmp - ∆wzc	Wx	1.27308	1.29541	1.31103	1.37563
Tmp - ∆wzc	Wy	0.368802	0.396604	0.545694	0.543259
Tmp - ∆ybjG	Wxy	0.459821	0.586471	0.521944	0.574823
Tmp - ∆ybjG	Wx	0.921399	0.964293	0.789757	0.671058
Tmp - ∆ybjG	Wy	0.747417	0.822483	0.774041	0.924634
Tmp - ∆ydhY	Wxy	0.956504	0.935805	1.03159	0.993303
Tmp - ∆ydhY	Wx	1.27308	1.29541	1.31103	1.37563
Tmp - ∆ydhY	Wy	1.09734	1.02422	1.22803	1.19387
Tmp - ∆ydiV	Wxy	0.312834	0.279553	0.342416	0.269754
Tmp - ∆ydiV	Wx	0.921399	0.964293	0.789757	0.671058
Tmp - ∆ydiV	Wy	0.736509	0.829971	0.711918	0.864268
Tmp - ∆yehS	Wxy	1.07867	1.19002	1.24806	1.22979
Tmp - ∆yehS	Wx	1.27308	1.29541	1.31103	1.37563
Tmp - ∆yehS	Wy	0.487114	0.597511	0.616722	0.623148
Tmp - ∆yjjZ	Wxy	0.736365	0.786753	0.75561	0.786534
Tmp - ∆yjjZ	Wx	0.831165	0.807698	0.821515	0.81998
Tmp - ∆yjjZ	Wy	0.913574	0.983154	1.01057	1.01923

## Sheet: Figure 3
Panel B: OD Norm
Ceft
soxS-i			tolC-i			ydhY-i			crp-i			phoP-i			marA-i
Wx	Wy	Wxy	Wx	Wy	Wxy	Wx	Wy	Wxy	Wx	Wy	Wxy	Wx	Wy	Wxy	Wx	Wy	Wxy
0.349488	1.23261	0.293551	0.349488	1.09053	0.338239	0.349488	1.07543	0.436551	0.349488	1.16311	0.474767	0.349488	1.1628	0.432391	0.349488	1.30472	0.430542
0.287079	1.24478	0.47939	0.287079	1.12828	0.330534	0.287079	1.09562	0.352261	0.287079	1.11257	0.507281	0.287079	1.20595	0.433624	0.287079	1.32768	0.536251
0.363202	1.16342	0.3951	0.363202	1.18515	0.384775	0.363202	1.14816	0.46059	0.363202	1.08098	0.560598	0.363202	1.26944	0.543493	0.363202	1.26789	0.526235
0.351337	1.15078	0.413899	0.351337	1.17605	0.381385	0.351337	1.19994	0.40527	0.351337	1.15017	0.668927	0.351337	1.20333	0.465984	0.351337	1.31643	0.588951
0.414516	1.16141	0.507743	0.414516	1.05386	0.335311	0.414516	1.16912	0.522228	0.414516	1.19716	0.610679	0.414516	1.20179	0.508514	0.414516	1.28469	0.6717
0.374605	1.18638	0.392788	0.374605	1.0913	0.42484	0.374605	1.12798	0.402496	0.374605	1.14046	0.673704	0.374605	1.2682	0.438863	0.374605	1.31628	0.681254
0.422683	1.16835	0.533939	0.422683	1.0292	0.347176	0.422683	1.0742	0.513907	0.422683	1.15833	0.500963	0.422683	1.22983	0.424686	0.422683	1.22136	0.459203
0.387395	1.09161	0.42068	0.387395	1.08421	0.376608	0.387395	1.06865	0.337776	0.387395	1.16758	0.706834	0.387395	1.25418	0.586948	0.387395	1.42846	0.590646
0.489714	1.17883	0.448417	0.489714	1.14446	0.368904	0.489714	1.03506	0.504507	0.489714	1.16157	0.513907	0.489714	1.29825	0.604515	0.489714	1.68056	0.533015
0.386162	1.14878	0.413129	0.386162	1.0611	0.404808	0.386162	1.21165	0.361199	0.386162	1.16527	0.608676	0.386162	1.39918	0.586178	0.386162	1.73835	0.700979
0.36952	1.04446	0.336544	0.36952	0.948609	0.367209	0.36952	1.12135	0.533323	0.36952	1.12813	0.494799	0.36952	1.31582	0.456738	0.36952	1.75437	0.604053
0.355343	1.18807	0.414362	0.355343	1.00917	0.442869	0.355343	1.06572	0.454426	0.355343	1.17066	0.596964	0.355343	1.32275	0.534864	0.355343	1.57054	0.58063
0.30819	0.997457	0.312043	0.30819	0.96294	0.387241	0.30819	1.09562	0.519917	0.30819	1.2061	0.468911	0.30819	1.32969	0.558749	0.30819	1.59072	0.486324
0.353032	1.21566	0.495724	0.353032	1.04399	0.411896	0.353032	1.21242	0.435781	0.353032	1.25048	0.781724	0.353032	1.36759	0.583712	0.353032	1.48162	0.595732
0.363973	1.1685	0.461515	0.363973	1.03429	0.392326	0.363973	1.18268	0.530549	0.363973	1.2024	0.49295	0.363973	1.28978	0.48879	0.363973	1.42862	0.634255
0.438863	1.15279	0.382002	0.438863	1.08406	0.411126	0.438863	0.998536	0.583866	0.438863	1.2306	0.476616	0.438863	1.32722	0.510517	0.438863	1.40905	0.467524
0.440712	1.05093	0.361969	0.440712	1.09731	0.451653	0.440712	1.01749	0.548578	0.440712	1.27313	0.460744	0.440712	1.27021	0.513599	0.440712	1.49857	0.469374
0.420217	1.04292	0.518068	0.420217	1.0836	0.414978	0.420217	1.14986	0.603128	0.420217	1.22737	0.439479	0.420217	1.29579	0.43686	0.420217	1.40442	0.56445
0.413899	1.2021	0.445027	0.413899	1.11596	0.423299	0.413899	1.04862	0.575545	0.413899	1.23831	0.748748	0.413899	1.27729	0.47261	0.413899	1.40381	0.600817
0.495724	1.26882	0.562139	0.495724	1.17143	0.443486	0.495724	1.18607	0.590338	0.495724	1.25048	0.541028	0.495724	1.35018	0.552123	0.495724	1.36929	0.639495
Tet
acrA-i			tolC-i			rpoS-i			yehS-i			crp-i			csgD-i
Wx	Wy	Wxy	Wx	Wy	Wxy	Wx	Wy	Wxy	Wx	Wy	Wxy	Wx	Wy	Wxy	Wx	Wy	Wxy
1.07651	1.30402	0.60871	1.07651	1.35993	0.613325	0.467396	1.16386	0.500703	0.467396	1.15066	0.45687	0.467396	1.27415	0.500703	1.07651	1.18672	1.23694
0.995588	1.24404	0.196101	0.995588	1.14643	0.799132	0.374231	1.1128	0.621676	0.374231	1.13259	0.46174	0.374231	1.17957	0.621676	0.995588	1.25717	1.25824
0.994878	1.27776	0.485904	0.994878	1.26463	0.610485	0.410209	1.16747	0.60298	0.410209	1.13196	0.5139	0.410209	1.16904	0.60298	0.994878	1.22487	1.26267
0.976421	0.978728	0.194681	0.976421	1.1365	0.685731	0.440059	1.1659	0.538095	0.440059	1.13133	0.50793	0.440059	1.1593	0.538095	0.976421	1.29657	1.27563
0.939863	1.04723	0.580316	0.939863	1.15886	0.486258	0.369675	1.13401	0.507144	0.369675	1.14217	0.53998	0.369675	1.18915	0.507144	0.939863	1.30811	1.32301
0.91626	0.799132	0.199472	0.91626	1.16152	0.650592	0.415393	1.19119	0.617434	0.415393	1.15914	0.478394	0.415393	1.22419	0.617434	0.91626	1.32497	1.33952
1.01937	1.29054	0.705075	1.01937	1.28752	0.581026	0.409895	1.09724	0.558362	0.409895	1.16338	0.572973	0.409895	1.25105	0.558362	1.01937	1.18441	1.29267
1.00393	1.33082	0.232481	1.00393	1.17447	1.04599	0.366533	1.11012	0.566531	0.366533	1.1395	0.530711	0.366533	1.21492	0.566531	1.00393	1.25345	1.29817
0.945719	1.36099	0.225028	0.945719	1.205	0.612082	0.346109	1.09143	0.623561	0.346109	1.10981	0.563389	0.346109	1.25545	0.623561	0.945719	1.23854	1.25664
0.98423	1.23765	0.218461	0.98423	1.13579	0.78529	0.33951	1.09551	0.665195	0.33951	1.11295	0.590097	0.33951	1.23361	0.665195	0.98423	1.23055	1.32372
0.981923	1.19559	0.989376	0.981923	1.20393	0.548904	0.376588	1.07698	0.699602	0.376588	1.13275	0.572816	0.376588	1.22419	0.699602	0.981923	1.32106	1.46623
1.01653	1.24564	0.25431	1.01653	1.14501	0.701348	0.388528	1.06221	0.584442	0.388528	1.09976	0.526783	0.388528	1.24367	0.584442	1.01653	1.63961	1.65062
0.995942	1.27031	0.436745	0.995942	1.23286	0.54571	0.388528	1.0476	0.607694	0.388528	1.12521	0.617906	0.388528	1.26111	0.607694	0.995942	1.45505	1.64441
0.954415	1.26942	0.211185	0.954415	1.11449	0.670114	0.441316	1.10274	0.689861	0.441316	1.1527	0.610364	0.441316	1.26849	0.689861	0.954415	1.41476	1.64263
0.961869	1.31769	0.514476	0.961869	1.29604	0.665677	0.375174	1.11531	0.698659	0.375174	1.28609	0.555062	0.375174	1.24571	0.698659	0.961869	1.53047	1.59915
1.11059	1.03907	0.230352	1.11059	1.29959	0.66195	0.376274	1.10337	0.586955	0.376274	1.22843	0.606751	0.376274	1.23094	0.586955	1.11059	1.45434	1.45203
1.0719	0.9821	1.05557	1.0719	1.16045	0.686973	0.396383	1.17815	0.674307	0.396383	1.22324	0.633145	0.396383	1.27854	0.674307	1.0719	1.28273	1.4011
1.04599	1.02771	1.0987	1.04599	1.20677	0.767188	0.36669	1.14296	0.59324	0.36669	1.24477	0.645242	0.36669	1.24539	0.59324	1.04599	1.33348	1.39986
0.9443	1.1026	0.956722	0.9443	1.31858	0.868344	0.37973	1.13683	0.493162	0.37973	1.19339	0.59324	0.37973	1.32348	0.493162	0.9443	1.3475	1.41423
1.00588	1.24777	0.581381	1.00588	1.2066	0.628232	0.378473	1.16763	0.658439	0.378473	1.2146	0.600938	0.378473	1.3604	0.658439	1.00588	1.26747	1.33118
0.355111	1.22079	0.334879	0.355111	1.25717	0.768963										0.355111	1.28983	1.39329
1.03889	1.06817	1.09248	1.03889	1.32621	0.828591										1.03889	1.35851	1.4082
Ery
yehS-i			acrA-i			tolC-i			cyoA-i			recA-i			wzc-i
Wx	Wy	Wxy	Wx	Wy	Wxy	Wx	Wy	Wxy	Wx	Wy	Wxy	Wx	Wy	Wxy	Wx	Wy	Wxy
0.54986	1.14898	0.681807	0.623234	1.08792	0.458863	0.623234	1.14107	0.352225	0.623234	1.13453	0.591278	0.623234	1.13771	0.799965	0.623234	1.14495	0.735346
0.579448	1.11475	0.639744	0.491525	1.14371	0.380826	0.491525	1.07556	0.283016	0.491525	1.06921	0.599223	0.491525	1.12429	0.813559	0.491525	1.18768	0.677436
0.587285	1.13075	0.665974	0.661547	1.25	0.393538	0.661547	1.08157	0.269421	0.661547	1.00477	0.523658	0.661547	1.14301	0.769068	0.661547	1.1084	0.659251
0.5988	1.0591	0.391683	0.533369	1.1303	0.451448	0.533369	1.06621	0.308086	0.533369	1.04255	0.63012	0.533369	1.15343	0.846928	0.533369	1.13754	0.633475
0.551459	1.10756	0.366253	0.670727	1.13877	0.337924	0.670727	1.08881	0.300318	0.670727	1.12888	0.775071	0.670727	1.16826	0.725106	0.670727	1.13206	0.670904
0.612235	1.10948	0.657657	0.704096	1.1566	0.321151	0.704096	1.04961	0.309499	0.704096	1.0625	0.717867	0.704096	1.1852	0.698799	0.704096	1.16737	0.587924
0.57513	1.08453	0.629188	0.511123	1.21663	0.442444	0.511123	1.07574	0.316384	0.511123	1.11441	0.624294	0.511123	1.32821	0.931144	0.511123	1.10734	0.661194
0.578968	1.06645	0.668852	0.616879	1.1453	0.305614	0.616879	1.10664	0.358404	0.616879	1.23358	0.699859	0.616879	1.36847	0.894597	0.616879	1.21875	0.589336
0.616553	1.12115	0.632867	0.748941	1.02931	0.41596	0.748941	1.09446	0.348164	0.748941	1.01589	0.674612	0.748941	1.18379	0.797846	0.748941	1.29308	0.651483
0.617033	1.08309	0.638465	0.732698	1.10487	0.4006	0.732698	1.04149	0.31303	0.732698	0.993821	0.68238	0.732698	1.10629	0.679908	0.732698	1.36352	1.00071
0.583287	1.06549	0.678449	0.748058	1.09693	0.513242	0.748058	1.04732	0.390537	0.748058	0.931144	0.569209	0.748058	1.12482	0.747175	0.748058	1.21893	0.832097
0.572091	1.08756	0.590644	0.630473	1.19597	0.448623	0.630473	0.998588	0.345692	0.630473	0.977754	0.550141	0.630473	1.15696	0.739583	0.630473	1.31126	0.731638
0.568253	1.08725	0.678928	0.673199	1.16119	0.41702	0.673199	1.02242	0.349047	0.673199	1.10293	0.682556	0.673199	1.21946	0.858404	0.673199	1.26289	0.643891
0.565534	1.09012	0.654458	0.695445	1.33174	0.357521	0.695445	1.17338	0.427436	0.695445	1.18044	0.665254	0.695445	1.26077	0.832451	0.695445	1.35558	0.670727
0.582487	1.11795	0.661335	0.739936	1.14883	0.305791	0.739936	1.0715	0.424612	0.739936	1.07592	0.656603	0.739936	1.1649	0.763065	0.739936	1.22016	0.66137
0.646301	1.14306	0.70068	0.725812	1.04414	0.503708	0.725812	1.09763	0.435028	0.725812	1.06427	0.738171	0.725812	1.21822	0.741525	0.725812	1.26412	0.736052
0.647581	1.14194	0.720672	0.703919	1.1965	0.326095	0.703919	1.10558	0.452154	0.703919	1.23023	0.644597	0.703919	1.25282	0.80791	0.703919	1.24912	0.733934
0.558657	1.1413	0.696042	0.682027	1.14513	0.493114	0.682027	1.15501	0.443326	0.682027	1.08651	0.590749	0.682027	1.256	0.737465	0.682027	1.21928	0.772599
0.586645	1.12211	0.716673	0.666667	1.15784	0.362818	0.666667	1.07574	0.430438	0.666667	1.12677	0.597987	0.666667	1.15731	0.853637	0.666667	1.18838	0.735876
0.62535	1.1621	0.716353	0.77101	1.07698	0.398305	0.77101	1.18891	0.446151	0.77101	1.21292	0.808263	0.77101	1.30685	0.882415	0.77101	1.26766	0.884534
Puro
acrA-i			tolC-i			recA-i			wzc-i			ydhY-i			bglG-i
Wx	Wy	Wxy	Wx	Wy	Wxy	Wx	Wy	Wxy	Wx	Wy	Wxy	Wx	Wy	Wxy	Wx	Wy	Wxy
0.923123	1.22962	0.23149	0.923123	0.93573	0.24583	0.923123	1.14374	1.08354	0.923123	1.04462	0.963779	0.923123	1.1179	1.01925	0.923123	1.05061	0.962992
0.868914	1.18786	0.215732	0.868914	0.855677	0.221405	0.868914	1.08874	1.06526	0.868914	1.03359	0.948967	0.868914	1.18786	1.05108	0.868914	1.09394	0.978907
0.896334	1.20457	0.196506	0.896334	1.04115	0.267892	0.896334	1.10245	1.06983	0.896334	1.04021	0.938724	0.896334	1.20945	1.05329	0.896334	1.1554	1.03942
0.895546	1.16107	0.200604	0.895546	1.01862	0.259067	0.895546	1.14469	1.07708	0.895546	1.05644	1.00412	0.895546	1.05423	1.03485	0.895546	1.14926	1.01736
0.844174	0.925959	0.79028	0.844174	1.05691	0.257806	0.844174	1.17384	1.08402	0.844174	1.04667	0.977489	0.844174	1.08354	1.02981	0.844174	1.15256	1.03312
0.86072	0.936833	0.769637	0.86072	1.30101	0.24126	0.86072	1.08465	1.08764	0.86072	1.01295	1.02366	0.86072	1.21087	1.11979	0.86072	1.14327	1.00711
0.839761	1.14279	0.489611	0.839761	1.12467	0.271201	0.839761	1.20299	1.12499	0.839761	1.03091	1.00964	0.839761	1.22474	1.0744	0.839761	1.17573	1.03784
0.795796	1.13712	0.219986	0.795796	1.09442	0.285856	0.795796	1.07535	1.10734	0.795796	1.07882	1.10466	0.795796	1.15635	1.05313	0.795796	1.17132	1.05833
0.83141	1.16612	0.221405	0.83141	1.07913	0.244254	0.83141	1.09158	1.09316	0.83141	1.01515	1.05234	0.83141	1.1699	1.15178	0.83141	1.29754	1.06054
0.828258	1.18455	0.219198	0.828258	1.07803	0.282074	0.828258	1.0131	1.08969	0.828258	1.03028	1.00254	0.828258	1.18093	1.22458	0.828258	1.62784	1.05077
0.824161	1.23199	0.259225	0.824161	1.26618	0.249454	0.824161	1.09316	1.08039	0.824161	1.07882	1.08669	0.824161	1.17762	1.19511	0.824161	1.64359	1.11159
0.215416	1.17037	0.228653	0.215416	1.25074	0.276559	0.215416	1.03327	1.12499	0.215416	1.08906	1.1398	0.215416	1.28887	1.19038	0.215416	1.41289	1.03895
0.853156	1.20709	0.219986	0.853156	0.997817	0.282862	0.853156	1.21182	1.09158	0.853156	1.10781	1.1792	0.853156	1.28683	1.17179	0.853156	1.30605	1.13964
0.907207	1.17699	0.248982	0.907207	1.07472	0.328876	0.907207	1.24097	1.15493	0.907207	1.14768	1.09489	0.907207	1.30006	1.16911	0.907207	1.23734	1.09962
0.867811	1.18187	0.231332	0.867811	1.06432	0.305081	0.867811	1.09016	1.15682	0.867811	1.11333	1.10119	0.867811	1.30605	1.21906	0.867811	1.26618	1.04966
1.04068	1.21134	0.229914	1.04068	1.11727	0.328404	1.04068	1.08669	1.14327	1.04068	1.15099	1.10324	1.04068	1.16501	1.16627	1.04068	1.23372	1.09316
0.952118	1.10545	0.260958	0.952118	1.116	0.32667	0.952118	1.15966	1.12042	0.952118	1.12168	1.09063	0.952118	1.18676	1.12719	0.952118	1.25783	1.12641
0.892237	1.24254	0.224083	0.892237	1.07283	0.292159	0.892237	1.1149	1.16454	0.892237	1.09237	1.06337	0.892237	1.21623	1.21702	0.892237	1.23136	1.10655
0.841337	1.24633	0.260012	0.841337	1.09331	0.303505	0.841337	1.12798	1.145	0.841337	1.11868	1.0514	0.841337	1.20977	1.11569	0.841337	1.18692	1.08102
0.983793	1.32165	0.334865	0.983793	1.14153	0.361023	0.983793	1.25688	1.18518	0.983793	1.18156	1.1253	0.983793	1.28998	1.171	0.983793	1.22332	1.06085
Cip
tolC-i			rpoS-i			recA-i			wzc-i			fnr-i			fur-i
Wx	Wy	Wxy	Wx	Wy	Wxy	Wx	Wy	Wxy	Wx	Wy	Wxy	Wx	Wy	Wxy	Wx	Wy	Wxy
1.15334	1.03594	1.18236	1.15334	1.25342	1.26958	1.15334	1.09992	0.29596	1.15334	1.08871	1.18335	1.15334	1.26348	0.735037	1.15334	1.22209	1.30206
1.06397	1.07601	1.17312	1.06397	1.19308	1.22045	1.06397	1.10354	0.422589	1.06397	1.08607	1.17032	1.06397	1.27222	0.622589	1.06397	1.18994	1.33735
1.13636	1.04633	1.19291	1.13636	1.12531	1.26282	1.13636	1.10783	0.584171	1.13636	1.02176	1.15515	1.13636	1.22984	0.395713	1.13636	1.13306	1.32119
1.11674	1.13421	1.12976	1.11674	1.09926	1.17263	1.11674	1.15944	0.374773	1.11674	1.09349	1.17312	1.11674	1.1878	0.502721	1.11674	1.13273	1.37065
1.10305	1.10289	1.15581	1.10305	1.11789	1.22259	1.10305	1.11591	0.360264	1.10305	1.05441	0.791921	1.10305	1.15894	0.381863	1.10305	1.18549	1.29777
1.16554	1.03941	1.24567	1.16554	1.06645	1.21649	1.16554	1.12481	0.444353	1.16554	1.04617	1.18928	1.16554	1.20725	0.424402	1.16554	1.20561	1.33784
1.20692	1.03331	1.21649	1.20692	1.13553	1.25622	1.20692	1.09728	0.365705	1.20692	1.12366	1.23644	1.20692	1.22457	0.416653	1.20692	1.28343	1.40692
1.08821	1.02671	1.19456	1.08821	1.1479	1.25375	1.08821	1.08541	0.316735	1.08821	1.14081	1.20478	1.08821	1.17609	0.374773	1.08821	1.30536	1.44073
1.11261	1.02918	1.20528	1.11261	1.0615	1.17609	1.11261	1.09184	0.343116	1.11261	1.21072	1.33619	1.11261	1.27964	0.409728	1.11261	1.37972	1.68838
1.17659	1.01599	1.14345	1.17659	1.06381	1.1723	1.17659	1.11789	0.364716	1.17659	1.18252	1.31739	1.17659	1.21913	0.485243	1.17659	1.48508	1.73735
1.20132	1.01055	1.2155	1.20132	1.10305	1.23034	1.20132	1.1169	0.399011	1.20132	1.21187	1.36983	1.20132	1.25606	0.525474	1.20132	1.34806	1.77692
1.13339	0.99258	1.15169	1.13339	1.10552	1.20824	1.13339	1.00692	0.346908	1.13339	1.10272	1.21814	1.13339	1.31261	0.43512	1.13339	1.41715	1.68706
1.15894	1.02176	1.20247	1.15894	1.04452	1.17675	1.15894	1.04402	0.345919	1.15894	1.09448	1.24386	1.15894	1.32663	0.477164	1.15894	1.35482	1.53339
1.14905	1.19736	1.24089	1.14905	1.13438	1.17758	1.14905	1.0643	0.396043	1.14905	1.09035	1.22391	1.14905	1.24419	0.466282	1.14905	1.41022	1.48887
1.1817	1.25491	1.277	1.1817	1.11921	1.26397	1.1817	1.08607	0.377906	1.1817	1.17543	1.27304	1.1817	1.25952	0.502391	1.1817	1.32168	1.38714
1.06958	1.07106	1.27486	1.06958	1.12465	1.23495	1.06958	1.12102	0.371146	1.06958	0.709481	0.771805	1.06958	1.41583	0.574773	1.06958	1.30387	1.43578
1.19176	1.11525	1.25359	1.19176	1.16191	1.24666	1.19176	1.12053	0.356966	1.19176	1.20692	1.30932	1.19176	1.28755	0.524485	1.19176	1.43677	1.47403
1.17444	1.03858	1.21698	1.17444	1.16406	1.23495	1.17444	1.18335	0.819126	1.17444	1.18302	1.25276	1.17444	1.26925	0.438747	1.17444	1.40099	1.45491
1.17576	1.06843	1.20049	1.17576	1.15796	1.27156	1.17576	1.13685	0.5662	1.17576	1.1601	1.28145	1.17576	1.28689	0.475845	1.17576	1.31492	1.38714
1.20923	1.08359	1.2338	1.20923	1.24996	1.28244	1.20923	1.18846	0.625886	1.20923	1.2249	1.25804	1.20923	1.2615	0.519044	1.20923	1.35103	1.40956
Tmp
ydiV-i			csgD-i			fnr-i			acrA-i			tolC-i			recA-i
Wx	Wy	Wxy	Wx	Wy	Wxy	Wx	Wy	Wxy	Wx	Wy	Wxy	Wx	Wy	Wxy	Wx	Wy	Wxy
1.03503	0.692722	0.676658	1.03503	1.1483	1.14764	1.03503	1.14333	1.19964	1.01559	1.21455	0.392003	1.01559	1.18657	0.583607	1.01559	1.21391	1.13443
0.961	0.709779	0.804339	0.961	1.10938	1.1738	0.961	1.14333	1.2258	0.991603	1.21711	0.493243	0.991603	1.13347	0.535146	0.991603	1.23966	1.15138
1.02343	0.7689	0.81974	1.02343	1.17198	1.22282	1.02343	1.17016	1.23027	0.971291	1.23902	0.659416	0.971291	1.13395	0.65078	0.971291	1.27853	1.20592
1.00108	1.14846	1.14598	1.00108	1.20411	1.29006	1.00108	1.21322	1.23607	0.967453	1.1912	0.766573	0.967453	1.27357	0.780168	0.967453	1.2523	1.21775
0.977229	1.16536	1.16138	0.977229	1.26339	1.28757	0.977229	1.20113	1.26654	0.940104	1.23295	0.47565	0.940104	1.27261	0.47405	0.940104	1.26333	1.19152
1.0241	1.11435	1.13787	1.0241	1.1175	1.1993	1.0241	1.19434	1.28095	0.965214	1.23838	0.592083	0.965214	1.1888	0.567453	0.965214	1.29788	1.22175
1.02691	0.699843	0.696531	1.02691	1.13422	1.20344	1.02691	1.21967	1.28161	0.971451	1.20176	0.827829	0.971451	1.18305	0.47533	0.971451	1.28653	1.15618
0.996605	1.17347	1.06599	0.996605	1.12031	1.16105	0.996605	1.19467	1.25114	0.942023	1.20512	0.362095	0.942023	1.16673	0.493083	0.942023	1.22655	1.12211
0.979051	1.18473	1.07891	0.979051	1.11153	1.17248	0.979051	1.18291	1.27979	0.967293	1.21216	0.595602	0.967293	1.15986	0.543463	0.967293	1.33659	1.35754
1.00753	1.18009	1.09497	1.00753	1.15062	1.20046	1.00753	1.20659	1.31986	0.968093	1.21535	0.489884	0.968093	1.208	0.657977	0.968093	1.39528	1.44854
1.00936	1.13141	1.06401	1.00936	1.18059	1.221	1.00936	1.23491	1.32583	0.976889	1.13858	0.442543	0.976889	1.23039	0.613675	0.976889	1.2878	1.44006
1.12114	1.15277	1.09415	1.12114	1.12313	1.23971	1.12114	1.22928	1.32301	1.00872	1.22079	0.40096	1.00872	1.2974	0.77521	1.00872	1.31307	1.42279
1.12843	1.15724	1.11153	1.12843	1.21371	1.25528	1.12843	1.28575	1.34206	1.01927	1.23471	0.453099	1.01927	1.31771	0.604878	1.01927	1.25454	1.28077
1.10574	1.15194	1.04182	1.10574	1.14267	1.26737	1.10574	1.25147	1.33576	1.02135	1.23071	0.461415	1.02135	1.27117	0.758257	1.02135	1.291	1.07429
1.05457	1.17065	1.05225	1.05457	1.16552	1.22779	1.05457	1.27499	1.33096	1.06965	1.21327	0.755858	1.06965	1.24606	0.509236	1.06965	1.25726	1.02759
1.04529	1.19202	1.13323	1.04529	1.16088	1.26439	1.04529	1.28426	1.33609	1.07877	1.28844	0.644062	1.07877	1.2595	0.779048	1.07877	1.25982	1.11076
1.10127	1.20609	1.14946	1.10127	1.21586	1.27068	1.10127	1.28807	1.28558	1.05254	1.23087	0.443183	1.05254	1.22223	0.627109	1.05254	1.28173	1.17729
1.06235	1.21785	1.12561	1.06235	1.25263	1.298	1.06235	1.28741	1.32583	1.00344	1.22287	0.826869	1.00344	1.1437	0.614154	1.00344	1.23758	1.13842
1.03801	1.25677	1.18987	1.03801	1.23607	1.21818	1.03801	1.25743	1.30496	1.01048	1.22863	0.463814	1.01048	1.26685	0.62455	1.01048	1.26781	1.21088
1.0963	1.30065	1.22663	1.0963	1.2682	1.28343	1.0963	1.27896	1.35514	1.07365	1.33946	0.506198	1.07365	1.25758	0.728349	1.07365	1.27933	1.18641

## Sheet: Figure 4
Panel A: OD Norm
Ceft						Tet						Ery						Puro						Cip						Tmp
6x Control			soxS-i, tolC-i, ydhY-i, crp-i, phoP-i, marA-i			6x Control			acrA-i, tolC-i, rpoS-i, yehS-i, crp-i, csgD-i			6x Control			yehS-i, acrA-i, tolC-i, cyoA-i, recA-i, wzc-i			6x Control			acrA-i, tolC-i, recA-i, wzc-i, ydhY-i, bglG-i			6x Control			tolC-i, rpoS-i, recA-i, wzc-i, fnr-i, fur-i			6x Control			ydiV-i, csgD-i, fnr-i, acrA-i, tolC-i, recA-i
Wx	Wy	Wxy	Wx	Wy	Wxy	Wx	Wy	Wxy	Wx	Wy	Wxy	Wx	Wy	Wxy	Wx	Wy	Wxy	Wx	Wy	Wxy	Wx	Wy	Wxy	Wx	Wy	Wxy	Wx	Wy	Wxy	Wx	Wy	Wxy	Wx	Wy	Wxy
0.467591	1.09409	0.525888	0.467591	0.844914	0.20552	0.33998	1.09409	0.542276	0.33998	0.735706	0.138222	0.715613	1.07413	1.11396	0.715613	0.822218	0.211508	1.04229	0.952095	1.36967	1.04229	0.88798	1.07268	1.06288	0.952095	1.17417	1.06288	0.885322	0.134708	0.968091	1.07413	1.14033	0.968091	0.633108	0.302661
0.52965	1.02948	0.401099	0.52965	0.849615	0.10276	0.404054	1.02948	0.561485	0.404054	0.654573	0.116595	0.756299	1.09171	1.26806	0.756299	0.837812	0.250209	0.977342	1.03398	1.36054	0.977342	0.938308	0.965549	1.08581	1.03398	1.22002	1.08581	0.948274	1.09046	0.981133	1.09171	1.12332	0.981133	0.620916	0.23093
0.553963	0.870839	0.280742	0.553963	0.747259	0.200415	0.411711	0.870839	0.237489	0.411711	0.623275	0.123983	0.690947	0.948811	0.482982	0.690947	0.880624	0.2865	1.01953	0.981661	1.18397	1.01953	0.770213	0.735498	1.03963	0.981661	1.27915	1.03963	0.978007	1.14394	1.01927	0.948811	0.910535	1.01927	0.604755	0.149417
0.345622	0.989449	0.319294	0.345622	0.879033	0.316608	0.461412	0.989449	0.245683	0.461412	0.626499	0.117401	0.678613	1.02352	0.96965	0.678613	0.953915	0.584484	1.00492	0.991959	1.05674	1.00492	0.950434	1.01289	1.12119	0.991959	1.23131	1.12119	0.988139	1.12235	0.930807	1.02352	1.03047	0.930807	0.509066	0.224267
0.309891	0.923764	0.325205	0.309891	0.803138	0.0527903	0.413726	0.923764	0.268116	0.413726	0.735035	0.1307	0.672659	0.966957	0.904156	0.672659	0.774019	0.318255	1.01687	1.03614	1.05641	1.01687	0.936481	1.03432	1.09793	1.03614	1.02153	1.09793	0.956413	0.883827	0.952922	0.966957	0.964688	0.952922	0.615388	0.389419
0.313249	1.04049	0.321309	0.313249	0.863854	0.108267	0.440457	1.04049	0.433606	0.440457	0.76593	0.123715	0.68882	0.996018	0.947252	0.68882	0.812862	0.264102	0.997108	0.916549	1.04544	0.997108	0.99661	0.984485	1.10042	0.916549	1.15706	1.10042	0.996112	1.06704	0.888704	0.996018	0.936903	0.888704	0.602629	0.307481
0.305593	1.05393	0.359323	0.305593	0.928196	0.11767	0.471217	1.05393	0.319026	0.471217	0.746318	0.12573	0.630981	0.970784	0.62361	0.630981	0.978298	0.599085	1.04544	0.916549	0.992457	1.04544	0.337851	0.0430203	1.12899	0.916549	0.848281	1.12899	0.937312	1.0863	0.932934	0.970784	0.936761	0.932934	0.855248	0.677196
0.376786	1.06454	0.349786	0.376786	0.873525	0.141312	0.498754	1.06454	0.596544	0.498754	0.693394	0.126401	0.627012	0.952213	0.784793	0.627012	0.898486	0.327044	0.990796	1.00193	1.09212	0.990796	0.996942	0.986976	1.09195	1.00193	1.23497	1.09195	0.953922	1.15391	0.865455	0.952213	0.898627	0.865455	0.618932	0.295006
0.400159	1.03311	0.357443	0.400159	0.859958	0.105043	0.413726	1.03311	0.316205	0.413726	0.760691	0.125998	0.623184	1.01601	0.287918	0.623184	0.888704	0.358799	0.987973	0.85941	0.989634	0.987973	0.825857	0.161617	1.09411	0.85941	1.05973	1.09411	0.861237	0.353963	0.892248	1.01601	0.555139	0.892248	0.617939	0.364753
0.310966	1.17469	0.642081	0.310966	0.867615	0.139162	0.415069	1.17469	0.769019	0.415069	0.744303	0.128282	0.667556	0.931941	0.709659	0.667556	0.754598	0.239861	1.00292	0.980664	1.06089	1.00292	0.985149	1.04362	1.08116	0.980664	1.21802	1.08116	0.924356	1.13215	0.742548	0.931941	0.738011	0.742548	0.64941	0.311167
0.364428	1.19604	0.779094	0.364428	0.848675	0.142252	0.403114	1.19604	0.760691	0.403114	0.742154	0.14655	0.575553	0.855957	0.305213	0.575553	0.80067	0.258999	1.01139	1.08896	1.10474	1.01139	0.874857	0.944454	1.04146	1.08896	1.14976	1.04146	0.977674	1.11205	0.872543	0.855957	0.478729	0.872543	0.69605	0.404588
0.323324	1.16757	0.754109	0.323324	0.88051	0.145207	0.467188	1.16757	0.69514	0.467188	0.714349	0.168177	0.643315	1.01175	0.888562	0.643315	0.978723	0.667414	1.00558	0.896119	1.11388	1.00558	1.02036	1.03199	1.09029	0.896119	1.13182	1.09029	1.02584	1.28446	0.718732	1.01175	0.939171	0.718732	0.666847	0.439036
0.292429	1.12472	0.695543	0.292429	0.851765	0.135401	0.376114	1.12472	0.497814	0.376114	0.773989	0.15152	0.531181	1.0058	0.879631	0.531181	0.922443	0.637786	1.01438	0.972857	1.02867	1.01438	0.973356	1.01555	1.13464	0.972857	1.14261	1.13464	0.921366	1.20307	0.916489	1.0058	0.912237	0.916489	0.735602	0.455055
0.312175	1.154	0.58244	0.312175	0.864794	0.147894	0.434681	1.154	0.462755	0.434681	0.683722	0.422591	0.576261	1.03373	0.840789	0.576261	0.910677	0.443005	1.03631	1.21952	1.27649	1.03631	1.01322	1.03448	1.10973	1.21952	1.37283	1.10973	0.982491	1.31453	0.860635	1.03373	0.944133	0.860635	0.652671	0.374818
0.345488	1.03472	0.508023	0.345488	0.869361	0.105581	0.421651	1.03472	0.327354	0.421651	0.772781	0.176505	0.587035	0.872402	0.244681	0.587035	0.85298	0.235891	1.0187	1.08348	1.10375	1.0187	0.998603	1.07418	1.16554	1.08348	1.25573	1.16554	1.00026	1.21304	0.928397	0.872402	0.661035	0.928397	0.718165	0.403596
0.353682	1.22788	0.427158	0.353682	0.857138	0.162401	0.504262	1.22788	0.526023	0.504262	0.729259	0.192759	0.639345	1.11694	0.890689	0.639345	0.740563	0.231213	1.07734	1.02983	1.2049	1.07734	0.988139	1.09195	1.11205	1.02983	1.18115	1.11205	0.877515	0.253803	0.931941	1.11694	1.08178	0.931941	0.67918	0.347316
0.397875	1.15534	0.403114	0.397875	0.974942	0.189266	0.400427	1.15534	0.659946	0.400427	0.735303	0.184296	0.637928	0.846743	0.299117	0.637928	0.82718	0.247091	1.00957	0.917712	0.960898	1.00957	0.884159	0.906085	1.08813	0.917712	0.968373	1.08813	1.0295	0.0906915	0.922443	0.846743	0.643598	0.922443	0.779264	0.336259
0.445158	1.21606	0.432531	0.445158	0.973733	0.211161	0.472158	1.21606	0.769422	0.472158	0.744438	0.183356	0.600644	1.11907	0.849011	0.600644	0.942574	0.491204	1.03033	1.00292	1.12368	1.03033	1.08448	1.12052	1.09395	1.00292	1.12152	1.09395	1.02684	0.994949	0.955049	1.11907	0.723552	0.955049	0.67436	0.344481
0.450128	1.0194	0.436964	0.450128	0.907241	0.157968	0.454695	1.0194	0.362816	0.454695	0.727378	0.186983	0.615104	0.904156	0.382898	0.615104	0.913938	0.363052	1.0682	0.955583	1.0285	1.0682	0.923857	1.08415	1.13464	0.955583	1.03946	1.13464	0.9506	0.13039	0.926696	0.904156	0.76367	0.926696	0.660468	0.392255
0.480755	1.13398	0.395995	0.480755	0.876212	0.11673	0.465844	1.13398	0.675125	0.465844	0.685603	0.171266	0.584909	1.03656	0.812011	0.584909	0.911386	0.326903	1.04661	1.10657	1.09544	1.04661	1.04627	1.05342	1.08199	1.10657	1.15972	1.08199	1.04893	1.06803	0.876513	1.03656	0.927547	0.876513	0.706966	0.351427
0.450666	1.16716	0.418964	0.450666	0.940286	0.13473	0.395323	1.16716	0.540127	0.395323	0.232116	0.154878	0.605181	0.904865	0.24142	0.605181	0.948669	0.235466	1.07202	1.16321	1.04412	1.07202	1.04943	1.04893	1.10076	1.16321	1.22218	1.10076	0.853763	0.148993	0.895367	0.904865	0.736877	0.895367	0.621483	0.260133
0.427696	1.1446	0.470412	0.427696	0.929002	0.185102	0.445964	1.1446	0.623947	0.445964	0.352607	0.14561	0.599227	1.10021	0.809743	0.599227	0.964121	0.262826	1.0868	1.1755	1.12384	1.0868	1.08946	1.10192	0.915719	1.1755	1.09677	0.915719	0.89479	0.158627	0.979148	1.10021	0.829022	0.979148	0.657207	0.38545
Panel B: OD 580nm
Time (hr)	Control			Control			6x CRO Perturbation			6x CRO Perturbation			Control			Control			6x TET Perturbation			6x TET Perturbation			Control			Control			6x ERY Perturbation			6x ERY Perturbation			Control			Control			6x PURO Perturbation			6x PURO Perturbation			Control
	No AB			CRO			No AB			CRO			No AB			TET			No AB			TET			No AB			ERY			No AB			ERY			No AB			PURO			No AB			PURO			No AB
0	0	0	0	0	0	0	0	0	0	0	0	0	0	0	0	0	0	0	0	0	0	0	0	0	0	0	0	0	0	0	0	0	0	0	0	0	0	0	0	0	0	0	0	0	0	0	0	0	0
0.333333	0	0	0	0	0	0	0	0	0	0	0	0	-0.0099	-0.0037	-0.0005	0.0037	0.0181	0.006	0.0002	-0.0109	-0.0074	0.0024	-0.0034	0.0092	-0.0099	-0.0037	-0.0005	-0.0059	0.0028	-0.0041	0.0022	0.006	0.0123	-0.0066	0.0239	0.0212	-0.0099	-0.0037	-0.0005	0.0037	0.0181	0.006	0.0002	-0.0109	-0.0074	0.0024	-0.0034	0.0092	0
0.666667	0.00173333	0.000533333	-0.000366667	0.00423333	0.00443333	0.00553333	0.00113333	0.00213333	0.00163333	0.000733333	0.000633333	-0.000666667	-0.0041	0.0023	0.008	0.0158	0.0324	0.0143	0.0054	-0.0141	-0.0058	0.013	-0.0007	0.0103	-0.0041	0.0023	0.008	-0.0006	0.0075	-0.004	0.0132	0.009	0.0148	0.0028	0.0242	0.0201	-0.0041	0.0023	0.008	0.0158	0.0324	0.0143	0.0054	-0.0141	-0.0058	0.013	-0.0007	0.0103	0.00173333
1	0.00693333	0.00483333	0.00313333	0.0182333	0.0143333	0.0181333	0.00513333	0.00563333	0.00503333	0.00183333	0.000133333	-0.000666667	0.0176333	0.0289333	0.0336333	0.0304333	0.0583333	0.0321333	0.0225333	-0.0160667	-0.000566667	0.0295333	-6.66667e-05	0.00963333	0.0176333	0.0289333	0.0336333	0.00973333	0.0211333	0.0165333	0.0368333	0.0119333	0.0164333	0.0205333	0.0251333	0.0156333	0.0176333	0.0289333	0.0336333	0.0304333	0.0583333	0.0321333	0.0225333	-0.0160667	-0.000566667	0.0295333	-6.66667e-05	0.00963333	0.00693333
1.33333	0.0151333	0.0126333	0.0114333	0.0403333	0.0319333	0.0384333	0.0100333	0.00993333	0.00933333	0.00363333	0.00173333	-0.000266667	0.0542667	0.0750667	0.0862667	0.0649667	0.100767	0.0646667	0.0614667	-0.00863333	0.00526667	0.0684667	0.00176667	0.0138667	0.0542667	0.0750667	0.0862667	0.0418667	0.0529667	0.0504667	0.0912667	0.0213667	0.0262667	0.0534667	0.0356667	0.0230667	0.0542667	0.0750667	0.0862667	0.0649667	0.100767	0.0646667	0.0614667	-0.00863333	0.00526667	0.0684667	0.00176667	0.0138667	0.0151333
1.66667	0.0293333	0.0260333	0.0230333	0.0718333	0.0575333	0.0686333	0.0174333	0.0166333	0.0164333	0.00503333	0.000633333	0.000133333	0.105533	0.146933	0.165333	0.102833	0.151033	0.116733	0.117433	-0.0108667	0.00643333	0.109133	-0.000366667	0.0150333	0.105533	0.146933	0.165333	0.0807333	0.0949333	0.103033	0.176233	0.0330333	0.0391333	0.0826333	0.0381333	0.0277333	0.105533	0.146933	0.165333	0.102833	0.151033	0.116733	0.117433	-0.0108667	0.00643333	0.109133	-0.000366667	0.0150333	0.0293333
2	0.05185	0.04885	0.04245	0.12405	0.10275	0.10815	0.03045	0.02785	0.02795	0.00545	0.00095	-0.00015	0.180233	0.263533	0.301033	0.145633	0.205433	0.188833	0.207733	-0.00966667	0.0135333	0.171633	-0.000666667	0.0218333	0.180233	0.263533	0.301033	0.120433	0.147833	0.165733	0.292133	0.0511333	0.0614333	0.113733	0.0467333	0.0348333	0.180233	0.263533	0.301033	0.145633	0.205433	0.188833	0.207733	-0.00966667	0.0135333	0.171633	-0.000666667	0.0218333	0.05185
2.33333	0.0897	0.0887	0.0771	0.1756	0.1671	0.1385	0.0525	0.045	0.0474	0.0068	0.0016	0.0008	0.2997	0.4084	0.4728	0.1984	0.2671	0.2945	0.3539	0.095	0.0298	0.2471	0.0026	0.0317	0.2997	0.4084	0.4728	0.1637	0.2067	0.2205	0.4377	0.0835	0.1158	0.1466	0.0595	0.0412	0.2997	0.4084	0.4728	0.1984	0.2671	0.2945	0.3539	0.095	0.0298	0.2471	0.0026	0.0317	0.0897
2.66667	0.154083	0.149683	0.134783	0.218083	0.199483	0.179283	0.0863833	0.0717833	0.0785833	0.00738333	0.00188333	0.000483333	0.4365	0.5445	0.6367	0.2663	0.3466	0.4457	0.5345	0.1041	0.0509	0.3325	0.0023	0.0384	0.4365	0.5445	0.6367	0.2269	0.273	0.2891	0.609	0.1406	0.1936	0.1836	0.0675	0.0456	0.4365	0.5445	0.6367	0.2663	0.3466	0.4457	0.5345	0.1041	0.0509	0.3325	0.0023	0.0384	0.154083
3	0.239167	0.239967	0.201667	0.244367	0.208367	0.181167	0.139867	0.113667	0.126267	0.00836667	0.00146667	0.000766667	0.550167	0.682067	0.788067	0.349567	0.453167	0.576867	0.702067	0.117367	0.0981667	0.431467	0.00226667	0.0444667	0.550167	0.682067	0.788067	0.307967	0.359067	0.365467	0.746967	0.258267	0.305867	0.258767	0.0788667	0.0552667	0.550167	0.682067	0.788067	0.349567	0.453167	0.576867	0.702067	0.117367	0.0981667	0.431467	0.00226667	0.0444667	0.239167
3.33333	0.35885	0.34705	0.29295	0.26135	0.20895	0.17895	0.21675	0.17055	0.19265	0.00995	0.00265	0.00155	0.6762	0.798	0.9036	0.4272	0.5429	0.6948	0.8462	0.1382	0.1591	0.5136	0.0004	0.0486	0.6762	0.798	0.9036	0.3748	0.4327	0.4471	0.8736	0.4212	0.4702	0.3203	0.0917	0.0622	0.6762	0.798	0.9036	0.4272	0.5429	0.6948	0.8462	0.1382	0.1591	0.5136	0.0004	0.0486	0.35885
3.66667	0.4676	0.4555	0.4049	0.2599	0.2034	0.1841	0.2912	0.2501	0.2758	0.0102	0.0035	0.0018	0.782633	0.890533	0.995533	0.502733	0.624233	0.804133	0.967433	0.201333	0.259333	0.604533	-0.00146667	0.0554333	0.782633	0.890533	0.995533	0.436533	0.501433	0.522733	0.982833	0.620433	0.671233	0.374433	0.108633	0.0717333	0.782633	0.890533	0.995533	0.502733	0.624233	0.804133	0.967433	0.201333	0.259333	0.604533	-0.00146667	0.0554333	0.4676
4	0.571417	0.562217	0.514217	0.258017	0.191817	0.178417	0.373117	0.329917	0.352417	0.0113167	0.00311667	0.00181667	0.866933	0.953933	1.05893	0.572833	0.706033	0.877633	1.05693	0.245933	0.374133	0.694233	-0.00226667	0.0659333	0.866933	0.953933	1.05893	0.504233	0.551033	0.573233	1.05673	0.807233	0.855433	0.420833	0.130433	0.0819333	0.866933	0.953933	1.05893	0.572833	0.706033	0.877633	1.05693	0.245933	0.374133	0.694233	-0.00226667	0.0659333	0.571417
4.33333	0.602133	0.600033	0.597733	0.249133	0.178833	0.172133	0.486133	0.471333	0.511533	0.0128333	0.00433333	0.00223333	0.923333	1.00443	1.10463	0.639033	0.787633	0.959033	1.12303	0.332733	0.525133	0.760433	-0.00326667	0.0874333	0.923333	1.00443	1.10463	0.564333	0.597833	0.633733	1.11333	0.958933	1.00303	0.470533	0.148833	0.0982333	0.923333	1.00443	1.10463	0.639033	0.787633	0.959033	1.12303	0.332733	0.525133	0.760433	-0.00326667	0.0874333	0.602133
4.66667	0.678683	0.681783	0.669283	0.239383	0.166583	0.166683	0.553383	0.573583	0.584183	0.0146833	0.00538333	0.00338333	0.964567	1.03997	1.13577	0.704767	0.844567	1.02867	1.17277	0.413167	0.668867	0.812767	0.000366667	0.122167	0.964567	1.03997	1.13577	0.605967	0.652667	0.673467	1.15527	1.06677	1.10927	0.521367	0.168967	0.118967	0.964567	1.03997	1.13577	0.704767	0.844567	1.02867	1.17277	0.413167	0.668867	0.812767	0.000366667	0.122167	0.678683
5	0.7407	0.7576	0.7546	0.2164	0.1516	0.1554	0.6362	0.6695	0.6843	0.016	0.0053	0.0032	0.997533	1.07753	1.16993	0.761833	0.902933	1.09123	1.21403	0.528233	0.803733	0.876533	0.00613333	0.177533	0.997533	1.07753	1.16993	0.649733	0.704333	0.722533	1.18823	1.14743	1.19123	0.580633	0.189233	0.136133	0.997533	1.07753	1.16993	0.761833	0.902933	1.09123	1.21403	0.528233	0.803733	0.876533	0.00613333	0.177533	0.7407
5.33333	0.790983	0.827383	0.848483	0.190383	0.138183	0.137383	0.724983	0.765983	0.791483	0.0181833	0.00578333	0.00408333	1.0227	1.1065	1.2034	0.8075	0.9478	1.1341	1.2612	0.6579	0.931	0.9432	0.0151	0.2487	1.0227	1.1065	1.2034	0.6946	0.7424	0.7673	1.2142	1.1991	1.2512	0.622	0.2111	0.1516	1.0227	1.1065	1.2034	0.8075	0.9478	1.1341	1.2612	0.6579	0.931	0.9432	0.0151	0.2487	0.790983
5.66667	0.832967	0.876067	0.916067	0.181467	0.127567	0.135167	0.800567	0.855967	0.886167	0.0198667	0.00686667	0.00536667	1.05187	1.14277	1.23047	0.861367	0.994467	1.16457	1.28337	0.778167	1.03577	0.986567	0.0289667	0.347567	1.05187	1.14277	1.23047	0.735367	0.774367	0.786667	1.23767	1.24597	1.29547	0.662867	0.237667	0.171767	1.05187	1.14277	1.23047	0.861367	0.994467	1.16457	1.28337	0.778167	1.03577	0.986567	0.0289667	0.347567	0.832967
6	0.877567	0.937867	0.981167	0.149067	0.122267	0.131467	0.854067	0.925067	0.954867	0.0202667	0.00726667	0.00536667	1.07747	1.16137	1.24737	0.904467	1.03857	1.18587	1.30367	0.903567	1.10667	1.02977	0.0477667	0.462267	1.07747	1.16137	1.24737	0.768467	0.805267	0.818167	1.26167	1.28617	1.34077	0.695667	0.262567	0.190567	1.07747	1.16137	1.24737	0.904467	1.03857	1.18587	1.30367	0.903567	1.10667	1.02977	0.0477667	0.462267	0.877567
6.33333	0.9199	0.9784	1.025	0.1512	0.1135	0.124	0.9353	0.9902	1.0249	0.0228	0.0078	0.007	1.1058	1.1872	1.2683	0.954	1.0731	1.2024	1.3266	1.0037	1.1568	1.0594	0.0829	0.5751	1.1058	1.1872	1.2683	0.7922	0.8353	0.8405	1.2838	1.3192	1.3705	0.7263	0.2849	0.2079	1.1058	1.1872	1.2683	0.954	1.0731	1.2024	1.3266	1.0037	1.1568	1.0594	0.0829	0.5751	0.9199
6.66667	0.962333	1.02263	1.06783	0.144833	0.108433	0.119433	0.991633	1.08013	1.06953	0.0245333	0.00893333	0.00783333	1.12803	1.20243	1.28823	0.997333	1.11093	1.21543	1.34783	1.07703	1.20443	1.09133	0.130133	0.684133	1.12803	1.20243	1.28823	0.813033	0.859933	0.867733	1.30083	1.34113	1.39503	0.753133	0.305533	0.223733	1.12803	1.20243	1.28823	0.997333	1.11093	1.21543	1.34783	1.07703	1.20443	1.09133	0.130133	0.684133	0.962333
7	0.99915	1.06735	1.08995	0.13775	0.10225	0.11325	1.05465	1.13635	1.11525	0.02655	0.00785	0.00865	1.1432	1.2249	1.3098	1.0343	1.1372	1.223	1.3677	1.1317	1.2474	1.1265	0.1894	0.7874	1.1432	1.2249	1.3098	0.8352	0.8887	0.8888	1.3175	1.3618	1.4132	0.7827	0.3283	0.242	1.1432	1.2249	1.3098	1.0343	1.1372	1.223	1.3677	1.1317	1.2474	1.1265	0.1894	0.7874	0.99915
7.33333	1.02525	1.09835	1.12455	0.12765	0.09675	0.10535	1.10915	1.18245	1.14745	0.02835	0.00925	0.01055	1.15883	1.24043	1.32373	1.07033	1.16223	1.23493	1.38263	1.17463	1.27783	1.15393	0.261733	0.886233	1.15883	1.24043	1.32373	0.851433	0.908933	0.910733	1.33413	1.38213	1.42983	0.800333	0.345633	0.258033	1.15883	1.24043	1.32373	1.07033	1.16223	1.23493	1.38263	1.17463	1.27783	1.15393	0.261733	0.886233	1.02525
7.66667	1.05743	1.14673	1.15263	0.126133	0.0936333	0.100933	1.15053	1.22243	1.18653	0.0302333	0.0103333	0.0129333	1.18117	1.25627	1.33797	1.10127	1.18387	1.24577	1.39437	1.21697	1.31167	1.17747	0.342867	0.965667	1.18117	1.25627	1.33797	0.870667	0.932067	0.925567	1.34977	1.39547	1.44487	0.819867	0.365667	0.278767	1.18117	1.25627	1.33797	1.10127	1.18387	1.24577	1.39437	1.21697	1.31167	1.17747	0.342867	0.965667	1.05743
8	1.09232	1.18342	1.19122	0.121717	0.0913167	0.0979167	1.20292	1.25572	1.21822	0.0341167	0.0121167	0.0149167	1.19067	1.27247	1.35257	1.12227	1.19797	1.25727	1.41037	1.25887	1.33447	1.20147	0.427567	1.02897	1.19067	1.27247	1.35257	0.884367	0.954167	0.935267	1.36107	1.41007	1.45837	0.839467	0.377767	0.296567	1.19067	1.27247	1.35257	1.12227	1.19797	1.25727	1.41037	1.25887	1.33447	1.20147	0.427567	1.02897	1.09232
8.33333	1.12593	1.22603	1.23263	0.116633	0.0878333	0.0917333	1.23833	1.27983	1.24723	0.0374333	0.0132333	0.0183333	1.20773	1.28503	1.37023	1.14883	1.21823	1.26973	1.42343	1.28933	1.35653	1.21823	0.493933	1.07433	1.20773	1.28503	1.37023	0.903733	0.972233	0.959333	1.37243	1.42243	1.46773	0.850933	0.386533	0.314133	1.20773	1.28503	1.37023	1.14883	1.21823	1.26973	1.42343	1.28933	1.35653	1.21823	0.493933	1.07433	1.12593
8.66667	1.14665	1.24085	1.24365	0.11185	0.08445	0.08725	1.27035	1.29765	1.27005	0.04245	0.01465	0.02185	1.2208	1.3005	1.3822	1.1706	1.2314	1.2811	1.4404	1.3105	1.3771	1.2363	0.5433	1.1152	1.2208	1.3005	1.3822	0.9211	0.9945	0.9796	1.387	1.4348	1.4806	0.8669	0.3987	0.3268	1.2208	1.3005	1.3822	1.1706	1.2314	1.2811	1.4404	1.3105	1.3771	1.2363	0.5433	1.1152	1.14665
9	1.20238	1.28038	1.27408	0.105983	0.0812833	0.0844833	1.30098	1.32468	1.29958	0.0469833	0.0159833	0.0264833	1.2322	1.3142	1.3953	1.189	1.245	1.2958	1.4523	1.3331	1.4041	1.2572	0.5954	1.1583	1.2322	1.3142	1.3953	0.9398	1.0149	0.9966	1.3995	1.4488	1.4914	0.8808	0.4076	0.3378	1.2322	1.3142	1.3953	1.189	1.245	1.2958	1.4523	1.3331	1.4041	1.2572	0.5954	1.1583	1.20238
9.33333	1.2097	1.2808	1.2838	0.0997	0.077	0.0789	1.3129	1.3403	1.317	0.0536	0.0184	0.0312	1.24323	1.32963	1.40893	1.20263	1.25823	1.30863	1.46383	1.35423	1.42393	1.27223	0.632633	1.19493	1.24323	1.32963	1.40893	0.955133	1.02453	1.00583	1.40833	1.45783	1.50293	0.897233	0.414233	0.344433	1.24323	1.32963	1.40893	1.20263	1.25823	1.30863	1.46383	1.35423	1.42393	1.27223	0.632633	1.19493	1.2097
9.66667	1.22752	1.30682	1.29582	0.0953167	0.0738167	0.0757167	1.32802	1.35172	1.33222	0.0629167	0.0203167	0.0400167	1.25293	1.33963	1.41313	1.21543	1.26753	1.32193	1.46673	1.36753	1.44173	1.28643	0.669633	1.22663	1.25293	1.33963	1.41313	0.968533	1.03503	1.01673	1.41703	1.46783	1.51413	0.908733	0.416433	0.348633	1.25293	1.33963	1.41313	1.21543	1.26753	1.32193	1.46673	1.36753	1.44173	1.28643	0.669633	1.22663	1.22752
10	1.2599	1.3384	1.3242	0.0894	0.0725	0.0733	1.3455	1.3774	1.3597	0.0739	0.024	0.0491	1.2666	1.3463	1.4276	1.2263	1.2797	1.3376	1.4756	1.3864	1.4571	1.2971	0.7037	1.2589	1.2666	1.3463	1.4276	0.9844	1.0421	1.0221	1.4279	1.4811	1.5163	0.9219	0.4211	0.3548	1.2666	1.3463	1.4276	1.2263	1.2797	1.3376	1.4756	1.3864	1.4571	1.2971	0.7037	1.2589	1.2599
10.3333	1.26598	1.34038	1.33498	0.0868833	0.0700833	0.0702833	1.35448	1.38638	1.37558	0.0894833	0.0292833	0.0636833	1.27527	1.36447	1.43697	1.23147	1.29677	1.34167	1.48757	1.40987	1.46877	1.31167	0.728567	1.28357	1.27527	1.36447	1.43697	0.998167	1.05147	1.02787	1.43867	1.49137	1.52657	0.932367	0.424167	0.358167	1.27527	1.36447	1.43697	1.23147	1.29677	1.34167	1.48757	1.40987	1.46877	1.31167	0.728567	1.28357	1.26598
10.6667	1.28303	1.35943	1.34643	0.0821333	0.0682333	0.0680333	1.36393	1.40233	1.38863	0.107533	0.0346333	0.0831333	1.2876	1.3655	1.4432	1.237	1.3045	1.3553	1.4983	1.4192	1.4838	1.3211	0.747	1.3077	1.2876	1.3655	1.4432	1.009	1.0611	1.035	1.4448	1.4957	1.5307	0.9413	0.4269	0.3596	1.2876	1.3655	1.4432	1.237	1.3045	1.3553	1.4983	1.4192	1.4838	1.3211	0.747	1.3077	1.28303
11	1.31352	1.37032	1.36572	0.0787167	0.0663167	0.0655167	1.37472	1.41542	1.40292	0.129517	0.0407167	0.109217	1.29653	1.37483	1.45673	1.25113	1.31583	1.36823	1.50843	1.43583	1.50053	1.32983	0.764933	1.33003	1.29653	1.37483	1.45673	1.02093	1.07333	1.04433	1.45223	1.50133	1.53683	0.953033	0.430533	0.363033	1.29653	1.37483	1.45673	1.25113	1.31583	1.36823	1.50843	1.43583	1.50053	1.32983	0.764933	1.33003	1.31352
11.3333	1.32758	1.38408	1.37858	0.0744833	0.0653833	0.0638833	1.38638	1.42878	1.40948	0.158583	0.0527833	0.139283	1.30693	1.38523	1.46233	1.26113	1.32593	1.37563	1.51833	1.45133	1.51013	1.33793	0.775333	1.34413	1.30693	1.38523	1.46233	1.02393	1.08093	1.04863	1.46073	1.50543	1.54203	0.960133	0.433533	0.363133	1.30693	1.38523	1.46233	1.26113	1.32593	1.37563	1.51833	1.45133	1.51013	1.33793	0.775333	1.34413	1.32758
11.6667	1.3231	1.3788	1.3783	0.0711	0.0634	0.0619	1.3878	1.4326	1.4147	0.192	0.0665	0.1759	1.31227	1.39217	1.46827	1.26847	1.33497	1.38227	1.52327	1.46527	1.51927	1.34187	0.789567	1.35937	1.31227	1.39217	1.46827	1.02637	1.08667	1.05857	1.46687	1.51117	1.54717	0.964667	0.432067	0.364667	1.31227	1.39217	1.46827	1.26847	1.33497	1.38227	1.52327	1.46527	1.51927	1.34187	0.789567	1.35937	1.3231
12	1.35303	1.38693	1.39813	0.0691333	0.0628333	0.0609333	1.40003	1.44413	1.42783	0.222233	0.0892333	0.204033	1.3228	1.4042	1.4759	1.28	1.3463	1.3953	1.5344	1.4778	1.532	1.3519	0.8006	1.3718	1.3228	1.4042	1.4759	1.0345	1.0961	1.0642	1.4752	1.516	1.5534	0.9749	0.4388	0.3637	1.3228	1.4042	1.4759	1.28	1.3463	1.3953	1.5344	1.4778	1.532	1.3519	0.8006	1.3718	1.35303
12.3333	1.36045	1.39135	1.41025	0.06735	0.06165	0.05935	1.40675	1.45155	1.43975	0.26275	0.11705	0.24895	1.328	1.411	1.4823	1.2904	1.3554	1.4008	1.5416	1.4915	1.5416	1.355	0.8062	1.3854	1.328	1.411	1.4823	1.0414	1.0977	1.0672	1.4827	1.524	1.56	0.9804	0.4401	0.3635	1.328	1.411	1.4823	1.2904	1.3554	1.4008	1.5416	1.4915	1.5416	1.355	0.8062	1.3854	1.36045
12.6667	1.35608	1.38948	1.40758	0.0664833	0.0614833	0.0596833	1.41568	1.46198	1.44518	0.313383	0.143483	0.305783	1.33847	1.42257	1.49637	1.29937	1.36447	1.41557	1.54967	1.50027	1.55147	1.35847	0.812667	1.39477	1.33847	1.42257	1.49637	1.04787	1.10367	1.07237	1.48807	1.53077	1.56087	0.985967	0.441567	0.362867	1.33847	1.42257	1.49637	1.29937	1.36447	1.41557	1.54967	1.50027	1.55147	1.35847	0.812667	1.39477	1.35608
13	1.35455	1.38615	1.41145	0.06415	0.06095	0.05745	1.41725	1.46955	1.45105	0.37445	0.18015	0.36545	1.3434	1.4318	1.4992	1.307	1.3712	1.4248	1.5589	1.5122	1.5636	1.3637	0.8193	1.4061	1.3434	1.4318	1.4992	1.0532	1.1028	1.0723	1.4954	1.5417	1.5671	0.9882	0.4446	0.3645	1.3434	1.4318	1.4992	1.307	1.3712	1.4248	1.5589	1.5122	1.5636	1.3637	0.8193	1.4061	1.35455
13.3333	1.35738	1.38388	1.41088	0.0638833	0.0606833	0.0588833	1.41518	1.46988	1.45218	0.420383	0.212483	0.386183	1.3552	1.4377	1.5105	1.3168	1.3814	1.4329	1.5642	1.5263	1.5723	1.3676	0.8256	1.4148	1.3552	1.4377	1.5105	1.057	1.1032	1.0704	1.5018	1.5468	1.5726	0.9914	0.4462	0.3661	1.3552	1.4377	1.5105	1.3168	1.3814	1.4329	1.5642	1.5263	1.5723	1.3676	0.8256	1.4148	1.35738
13.6667	1.3601	1.3861	1.4132	0.0624	0.06	0.0571	1.4173	1.4742	1.4572	0.4308	0.2624	0.4229	1.3612	1.4419	1.5152	1.3231	1.3901	1.4398	1.57	1.5354	1.5804	1.3715	0.8288	1.4257	1.3612	1.4419	1.5152	1.0555	1.1019	1.0686	1.5082	1.5517	1.5791	0.9963	0.4478	0.3678	1.3612	1.4419	1.5152	1.3231	1.3901	1.4398	1.57	1.5354	1.5804	1.3715	0.8288	1.4257	1.3601
14	1.36738	1.39108	1.41758	0.0611833	0.0595833	0.0576833	1.42238	1.47628	1.45878	0.459283	0.320283	0.471183	1.3675	1.4515	1.5146	1.3286	1.3952	1.4452	1.5678	1.541	1.593	1.3706	0.8315	1.4348	1.3675	1.4515	1.5146	1.0545	1.0997	1.0684	1.5145	1.557	1.5824	0.9978	0.4481	0.3663	1.3675	1.4515	1.5146	1.3286	1.3952	1.4452	1.5678	1.541	1.593	1.3706	0.8315	1.4348	1.36738
14.3333	1.36823	1.39583	1.42463	0.0604333	0.0598333	0.0568333	1.42693	1.47593	1.45963	0.506333	0.383833	0.539133	1.37217	1.45317	1.52007	1.33297	1.40067	1.45477	1.57377	1.54947	1.59697	1.37167	0.831967	1.44167	1.37217	1.45317	1.52007	1.05577	1.09567	1.06447	1.52137	1.55947	1.58437	0.998967	0.447367	0.367167	1.37217	1.45317	1.52007	1.33297	1.40067	1.45477	1.57377	1.54947	1.59697	1.37167	0.831967	1.44167	1.36823
14.6667	1.38133	1.40563	1.44153	0.0595333	0.0588333	0.0563333	1.43423	1.47933	1.46253	0.557633	0.399033	0.578633	1.38113	1.45753	1.52353	1.34293	1.40813	1.45673	1.57973	1.56033	1.60163	1.37203	0.839633	1.45413	1.38113	1.45753	1.52353	1.04903	1.09693	1.06343	1.52563	1.56753	1.58873	1.00473	0.448933	0.367133	1.38113	1.45753	1.52353	1.34293	1.40813	1.45673	1.57973	1.56033	1.60163	1.37203	0.839633	1.45413	1.38133
15	1.38138	1.40968	1.44578	0.0595833	0.0593833	0.0563833	1.43968	1.48128	1.46708	0.601983	0.425383	0.614583	1.38847	1.46647	1.52437	1.34727	1.41867	1.46277	1.58387	1.56977	1.60667	1.36987	0.841467	1.45897	1.38847	1.46647	1.52437	1.05087	1.09537	1.05987	1.53167	1.57347	1.59467	1.00357	0.447367	0.369167	1.38847	1.46647	1.52437	1.34727	1.41867	1.46277	1.58387	1.56977	1.60667	1.36987	0.841467	1.45897	1.38138
15.3333	1.37535	1.40865	1.44965	0.05805	0.06015	0.05615	1.43765	1.48305	1.46945	0.63465	0.47555	0.64565	1.3926	1.4659	1.5267	1.3523	1.4197	1.4696	1.5789	1.5743	1.6136	1.37	0.8417	1.4629	1.3926	1.4659	1.5267	1.0443	1.0913	1.0558	1.5341	1.5716	1.5931	1.0054	0.4483	0.3677	1.3926	1.4659	1.5267	1.3523	1.4197	1.4696	1.5789	1.5743	1.6136	1.37	0.8417	1.4629	1.37535
15.6667	1.39545	1.42665	1.45265	0.05845	0.06025	0.05675	1.45025	1.48545	1.47445	0.65945	0.53395	0.68055	1.39687	1.46917	1.52937	1.35507	1.42457	1.47027	1.58547	1.57917	1.61727	1.36767	0.840767	1.46967	1.39687	1.46917	1.52937	1.03717	1.08627	1.05477	1.53347	1.56747	1.59557	1.00437	0.446767	0.364467	1.39687	1.46917	1.52937	1.35507	1.42457	1.47027	1.58547	1.57917	1.61727	1.36767	0.840767	1.46967	1.39545
16	1.40008	1.43128	1.44958	0.0581833	0.0599833	0.0559833	1.44948	1.48508	1.47848	0.681783	0.599883	0.723183	1.4033	1.4687	1.5305	1.362	1.4337	1.473	1.5831	1.5873	1.6218	1.3653	0.847	1.4719	1.4033	1.4687	1.5305	1.0332	1.0852	1.0513	1.5332	1.5715	1.595	1.0071	0.4479	0.3643	1.4033	1.4687	1.5305	1.362	1.4337	1.473	1.5831	1.5873	1.6218	1.3653	0.847	1.4719	1.40008
16.3333	1.40228	1.43058	1.44108	0.0583833	0.0599833	0.0560833	1.44438	1.48248	1.48078	0.701883	0.627383	0.743183	1.40613	1.47433	1.53303	1.36693	1.43583	1.48043	1.58753	1.59463	1.62663	1.36653	0.850633	1.48103	1.40613	1.47433	1.53303	1.03583	1.08633	1.05423	1.53713	1.57973	1.60383	1.01103	0.452433	0.365633	1.40613	1.47433	1.53303	1.36693	1.43583	1.48043	1.58753	1.59463	1.62663	1.36653	0.850633	1.48103	1.40228
16.6667	1.39685	1.43775	1.44955	0.05815	0.05905	0.05635	1.44975	1.47985	1.47825	0.71725	0.65065	0.76145	1.40787	1.47287	1.53307	1.36627	1.44197	1.48667	1.58377	1.59567	1.63197	1.36327	0.850367	1.48617	1.40787	1.47287	1.53307	1.03157	1.08167	1.04847	1.53987	1.57707	1.60387	1.01047	0.452567	0.364967	1.40787	1.47287	1.53307	1.36627	1.44197	1.48667	1.58377	1.59567	1.63197	1.36327	0.850367	1.48617	1.39685
17	1.41447	1.44477	1.44857	0.0579667	0.0595667	0.0553667	1.45927	1.47867	1.47917	0.732267	0.705067	0.826367	1.4106	1.4752	1.5345	1.3744	1.4509	1.4862	1.5825	1.5982	1.6318	1.3611	0.849	1.4913	1.4106	1.4752	1.5345	1.027	1.0758	1.0417	1.5424	1.5765	1.5992	1.007	0.453	0.3648	1.4106	1.4752	1.5345	1.3744	1.4509	1.4862	1.5825	1.5982	1.6318	1.3611	0.849	1.4913	1.41447
17.3333	1.42015	1.44185	1.44195	0.05745	0.05935	0.05645	1.45875	1.48195	1.48495	0.74435	0.72765	0.83995	1.4141	1.477	1.5332	1.372	1.4553	1.49	1.5835	1.5979	1.6281	1.3542	0.8521	1.491	1.4141	1.477	1.5332	1.0244	1.0719	1.0355	1.5355	1.575	1.5958	1.0031	0.4535	0.3641	1.4141	1.477	1.5332	1.372	1.4553	1.49	1.5835	1.5979	1.6281	1.3542	0.8521	1.491	1.42015
17.6667	1.43298	1.44368	1.43718	0.0573833	0.0590833	0.0546833	1.46468	1.48618	1.48428	0.752383	0.775183	0.885983	1.41353	1.47643	1.53433	1.37523	1.45503	1.48903	1.58483	1.60683	1.63633	1.35463	0.854433	1.49853	1.41353	1.47643	1.53433	1.02393	1.06753	1.03423	1.53813	1.58283	1.60733	1.00483	0.453433	0.365633	1.41353	1.47643	1.53433	1.37523	1.45503	1.48903	1.58483	1.60683	1.63633	1.35463	0.854433	1.49853	1.43298
18	1.43123	1.44013	1.43503	0.0568333	0.0592333	0.0556333	1.46243	1.48623	1.48003	0.759933	0.797633	0.903833	1.41637	1.47887	1.53407	1.38017	1.46217	1.49547	1.58507	1.60757	1.64047	1.35047	0.857467	1.50117	1.41637	1.47887	1.53407	1.01907	1.06587	1.02847	1.54367	1.58007	1.60397	1.00187	0.456167	0.364967	1.41637	1.47887	1.53407	1.38017	1.46217	1.49547	1.58507	1.60757	1.64047	1.35047	0.857467	1.50117	1.43123
18.3333	1.43048	1.43688	1.42868	0.0557833	0.0588833	0.0538833	1.46178	1.48848	1.47968	0.765883	0.799983	0.895483	1.41757	1.47617	1.53297	1.37757	1.45947	1.48667	1.58477	1.61017	1.64397	1.34917	0.859267	1.50357	1.41757	1.47617	1.53297	1.01787	1.06237	1.02027	1.53517	1.58827	1.60097	0.996967	0.456767	0.364867	1.41757	1.47617	1.53297	1.37757	1.45947	1.48667	1.58477	1.61017	1.64397	1.34917	0.859267	1.50357	1.43048
18.6667	1.4335	1.4383	1.4338	0.0557	0.0581	0.0545	1.4639	1.4945	1.4797	0.7718	0.8339	0.9338	1.4193	1.4794	1.5325	1.3846	1.4741	1.4928	1.5806	1.6176	1.6422	1.3402	0.8631	1.5154	1.4193	1.4794	1.5325	1.018	1.058	1.0183	1.5392	1.5816	1.6077	0.9975	0.4582	0.3677	1.4193	1.4794	1.5325	1.3846	1.4741	1.4928	1.5806	1.6176	1.6422	1.3402	0.8631	1.5154	1.4335
19	1.43293	1.43673	1.43683	0.0567333	0.0596333	0.0549333	1.45653	1.48933	1.47733	0.776933	0.868433	0.977733	1.41993	1.48313	1.52923	1.38473	1.47553	1.49433	1.58213	1.61673	1.64253	1.33643	0.867933	1.51793	1.41993	1.48313	1.52923	1.01513	1.05543	1.01603	1.54033	1.59093	1.60653	0.993033	0.459533	0.369433	1.41993	1.48313	1.52923	1.38473	1.47553	1.49433	1.58213	1.61673	1.64253	1.33643	0.867933	1.51793	1.43293
19.3333	1.43055	1.43445	1.43595	0.05585	0.05855	0.05475	1.45225	1.48695	1.47625	0.78525	0.87025	0.97855	1.42433	1.48083	1.52983	1.38783	1.48063	1.49683	1.57433	1.62143	1.64623	1.33693	0.870233	1.51703	1.42433	1.48083	1.52983	1.01003	1.05073	1.01143	1.54643	1.59063	1.60363	0.988833	0.459233	0.369633	1.42433	1.48083	1.52983	1.38783	1.48063	1.49683	1.57433	1.62143	1.64623	1.33693	0.870233	1.51703	1.43055
Panel C: Fitness					Panel D: Fitness
TET	6x Ab CRISPRi	TET + 6x Ab CRISPRi			TMP	6x Ab CRISPRi	TMP + 6x Ab CRISPRi
1.20916	1.03378	0.48714			1.05516	1.0916	0.55257
1.22733	1.12666	0.43831			1.23301	1.20342	0.60559
1.31402	0.94772	0.65237			0.9122	1.06689	0.8306
1.14192	0.98891	1.11297			2.00953	1.0753	0.60161
0.78587	1.21676	0.75061			1.0418	1.52448	0.54474
1.22755	1.15887	0.52361			1.36448	1.34138	0.50604
1.05332	1.43744	0.54926			1.21939	1.45503	0.66541
1.20001		0.57867			1.45856	1.0557	0.58375
[truncated: 22 more columns]

## Sheet: Figure 5
Panel C: OD Norm
acrA-i, cyoA-i, fnr-i +
CRO			TET			ERY			CIP			PURO			TMP
Wx	Wy	Wxy	Wx	Wy	Wxy	Wx	Wy	Wxy	Wx	Wy	Wxy	Wx	Wy	Wxy	Wx	Wy	Wxy
0.509381	1.12399	0.333586	0.676561	1.12399	0.667074	0.698826	1.12399	0.776075	0.62874	1.12399	0.930574	0.962132	1.12399	1.0359	0.79805	1.12399	0.899016
0.488762	1.01363	0.278795	0.591083	1.01363	0.678207	0.643358	1.01363	0.907535	0.693695	1.01363	0.88285	1.04074	1.01363	0.980234	1.03348	1.01363	0.872298
0.443458	1.0237	0.32952	0.621093	1.0237	0.719445	0.662234	1.0237	0.833674	0.709474	1.0237	0.89466	0.905405	1.0237	1.03464	0.890401	1.0237	0.899597
0.361949	1.13125	0.30135	0.738225	1.13125	0.698923	0.619931	1.13125	1.06949	0.882656	1.13125	0.879946	1.16939	1.13125	1.17655	1.00647	1.13125	0.947902
0.392636	1.13822	0.353043	0.735805	1.13822	0.803277	0.689339	1.13822	1.03706	0.912762	1.13822	0.983139	1.13057	1.13822	1.16155	1.00705	1.13822	0.902888
0.380632	1.17307	0.282473	0.696793	1.17307	0.731062	0.610057	1.17307	1.12583	0.871233	1.17307	0.900468	1.10889	1.17307	1.18623	1.08749	1.17307	0.976362
0.551297	1.22263	0.358658	0.717316	1.22263	0.829898	0.532324	1.22263	1.05545	0.803374	1.22263	1.05623	1.12176	1.22263	1.12844	0.88769	1.22263	0.990496
0.495054	1.22331	0.344912	0.717606	1.22331	0.745292	0.50367	1.22331	1.23328	0.767266	1.22331	0.955259	1.07452	1.22331	1.2328	0.962229	1.22331	1.03667
0.624771	1.20724	0.346461	0.767847	1.20724	0.785562	0.597279	1.20724	1.01383	0.805117	1.20724	1.00773	1.0934	1.20724	1.23202	0.752165	1.20724	0.911213
0.311805	1.15816	0.387215	0.617124	1.15816	0.54123	0.589825	1.15816	0.498733	0.660298	1.15816	0.809279	0.786917	1.15816	1.13154	0.686048	1.15816	0.64026
0.316355	1.19882	0.51122	0.719445	1.19882	0.573659	0.712379	1.19882	0.465916	0.626901	1.19882	0.834061	0.967456	1.19882	1.12447	0.791564	1.19882	0.663686
0.343556	1.17375	0.402413	0.60754	1.17375	0.552943	0.568625	1.17375	0.558848	0.7602	1.17375	0.81954	0.798921	1.17375	1.19117	0.725834	1.17375	0.659814
0.294186	1.0813	0.336974	0.637259	1.0813	0.698923	0.556912	1.0813	0.873073	0.575014	1.0813	0.792435	0.934737	1.0813	1.0722	0.816055	1.0813	0.908696
0.331456	0.994465	0.257595	0.603281	0.994465	0.608895	0.529516	0.994465	1.02099	0.652554	0.994465	0.757586	0.769783	0.994465	1.08895	0.88769	0.994465	0.812861
0.311514	1.0208	0.327681	0.6239	1.0208	0.659911	0.60512	1.0208	0.94674	0.578983	1.0208	0.802503	0.83319	1.0208	1.01876	0.864264	1.0208	0.886819
0.334263	1.21063	0.267953	0.57908	1.21063	0.719058	0.530581	1.21063	1.19088	0.590115	1.21063	0.92554	0.774527	1.21063	1.24577	0.798437	1.21063	0.999498
0.330585	1.19185	0.274826	0.618285	1.19185	0.862231	0.554492	1.19185	1.08527	0.248398	1.19185	0.933381	0.932026	1.19185	1.2025	0.844419	1.19185	0.981106
0.356238	1.07442	0.269598	0.562914	1.07442	0.776269	0.510252	1.07442	1.08372	0.533873	1.07442	0.938512	1.0236	1.07442	1.24983	0.846936	1.07442	0.998434
0.467852	0.992529	0.325841	0.656426	0.992529	0.63116	0.599989	0.992529	0.655361	0.25924	0.992529	0.855842	1.14025	0.992529	1.08168	1.03367	0.992529	0.78169
0.460302	0.992238	0.333005	0.647617	0.992238	0.641034	0.561268	0.992238	0.59815	0.687113	0.992238	0.708216	1.10782	0.992238	1.10201	0.849646	0.992238	0.699407
0.385956	1.06407	0.306287	0.632419	1.06407	0.701343	0.641034	1.06407	0.596795	0.2332	1.06407	0.758167	1.0238	1.06407	1.09446	0.954678	1.06407	0.709281
0.384892	1.11198	0.352656	0.638711	1.11198	0.609186	0.57666	1.11198	0.632225	0.736483	1.11198	0.672592	1.1175	1.11198	1.11595	0.901146	1.11198	0.811602
Panel D: OD Norm
acrA-i, cyoA-i, fnr-i, crp-i, rpoS-i, tolC-i +
CRO			TET			ERY			CIP			PURO			TMP
Wx	Wy	Wxy	Wx	Wy	Wxy	Wx	Wy	Wxy	Wx	Wy	Wxy	Wx	Wy	Wxy	Wx	Wy	Wxy
0.294009	0.961737	0.307761	0.578787	0.961737	0.447953	0.686191	0.961737	0.367734	0.762781	0.961737	0.840772	0.952187	0.961737	0.850003	0.81486	0.961737	0.695932
0.365633	0.984211	0.267397	0.573184	0.984211	0.358821	0.720316	0.984211	0.291271	0.773859	0.984211	0.802063	0.941937	0.984211	0.866047	0.850576	0.984211	0.668046
0.31973	0.946712	0.323805	0.489718	0.946712	0.430063	0.666582	0.946712	0.338511	0.621379	0.946712	0.782772	0.910295	0.946712	0.846693	0.852613	0.946712	0.708665
0.35169	0.959954	0.255873	0.65735	0.959954	0.58197	0.625326	0.959954	0.30063	0.905583	0.959954	0.702298	1.08671	0.959954	0.874324	0.924811	0.959954	0.549946
0.42306	0.958044	0.301585	0.636977	0.958044	0.561851	0.736742	0.958044	0.359458	0.840772	0.958044	0.782517	1.07786	0.958044	0.858916	0.940472	0.958044	0.665818
0.364296	0.969058	0.264468	0.665054	0.969058	0.569682	0.699561	0.969058	0.341758	0.906538	0.969058	0.729675	1.05577	0.969058	0.906284	0.918253	0.969058	0.636659
0.568409	0.940663	0.341122	0.678424	0.940663	0.509582	0.629592	0.940663	0.325396	0.740944	0.940663	0.749984	1.00045	0.940663	0.908385	0.910613	0.940663	0.549946
0.579933	0.982747	0.357548	0.678233	0.982747	0.575094	0.717451	0.982747	0.316419	0.754059	0.982747	0.734004	0.975298	0.982747	0.924938	0.829948	0.982747	0.532565
0.537213	0.949831	0.327306	0.631693	0.949831	0.557395	0.697651	0.949831	0.330681	0.750939	0.949831	0.713695	0.986503	0.949831	0.908385	0.963965	0.949831	0.526453
0.367989	0.960145	0.28656	0.609919	0.960145	0.63755	0.735341	0.960145	0.481569	0.6471	0.960145	0.77023	0.92914	0.960145	0.912077	0.745209	0.960145	0.663016
0.44668	0.969504	0.300694	0.610556	0.969504	0.648692	0.790285	0.969504	0.454765	0.657669	0.969504	0.802254	0.945502	0.969504	0.926848	0.923537	0.969504	0.729929
0.518304	0.971669	0.273763	0.614248	0.971669	0.655186	0.832877	0.971669	0.564398	0.679824	0.971669	0.814796	0.928758	0.971669	0.954224	0.919017	0.971669	0.753677
0.440759	0.990004	0.323295	0.637423	0.990004	0.589164	0.584707	0.990004	0.345451	0.551856	0.990004	0.741453	0.935761	0.990004	0.969313	0.8635	0.990004	0.70701
0.418731	0.989877	0.305405	0.577895	0.989877	0.614503	0.694467	0.989877	0.413892	0.599287	0.989877	0.727383	0.962819	0.989877	0.935825	0.868976	0.989877	0.655695
0.323614	0.990768	0.349844	0.62921	0.990768	0.569555	0.692748	0.990768	0.352391	0.655568	0.990768	0.732094	0.923983	0.990768	0.96301	0.840199	0.990768	0.761317
0.324569	0.958999	0.309225	0.572802	0.958999	0.505953	0.673967	0.958999	0.555867	0.701025	0.958999	0.748965	1.00885	0.958999	0.945502	0.823709	0.958999	0.654358
0.374928	0.9809	0.321322	0.54689	0.9809	0.459859	0.625963	0.9809	0.356847	0.722098	0.9809	0.765264	0.95085	0.9809	0.910995	0.848985	0.9809	0.68791
0.334501	0.958044	0.31018	0.480295	0.958044	0.286051	0.622525	0.958044	0.332718	0.670911	0.958044	0.801872	0.974725	0.958044	0.911632	0.749156	0.958044	0.430381
0.53613	0.984275	0.300821	0.631757	0.984275	0.587381	0.821417	0.984275	0.347679	0.740816	0.984275	0.730502	1.00185	0.984275	0.911886	0.853568	0.984275	0.511683
0.341185	0.941746	0.276055	0.644808	0.941746	0.689756	0.600942	0.941746	0.601834	0.714713	0.941746	0.765264	0.973069	0.941746	0.960718	0.887948	0.941746	0.596104
0.468963	0.995543	0.304005	0.623034	0.995543	0.679761	0.646909	0.995543	0.396384	0.691793	0.995543	0.757433	0.958172	0.995543	0.975043	0.865601	0.995543	0.796397
0.458203	1.00446	0.297192	0.600942	1.00446	0.466607	0.863564	1.00446	0.332272	0.792386	1.00446	0.849112	1.02286	1.00446	0.949131	0.910422	1.00446	0.441523
Panel E: OD 580 nm
Time (hr)	No Treatment																				TET															TMP
	SL1344 Control										SL1344 Good					SL1344 Perfect					SL1344 Control					SL1344 Good					SL1344 Perfect					SL1344 Control					SL1344 Good					SL1344 Perfect
0	0.00544	0.00564	0.00364	0.00734	0.00674	0.00784	0.00434	0.00614	0.00584	0.00434	0.00494	0.00554	0.00594	0.00234	0.00694	0.00424	0.00644	0.00674	0.00814	0.00174	0	0	0	0	0	0	0	0	0	0	0	0	0	0	0	0	0	0	0	0	0	0	0	0	0	0	0	0	0
0.333333	0.00758	0.00608	0.00438	0.00798	0.01288	0.00498	0.00448	0.00428	0.00468	0.00398	0.00168	0.00458	0.00428	0.00178	0.00248	0.00378	0.00428	0.00538	0.00508	0.00288	-0.00345	-0.00555	-0.00435	-0.00265	-0.00295	0.00095	-0.00155	-0.00195	-5e-05	0.00095	0.00195	-5e-05	-0.00385	0.00105	0.00065	0.00175	-0.00135	0.00235	0.00235	0.00225	-0.00195	-0.01685	-0.00865	-0.00355	-0.01065	0.00145	-5e-05	-0.00055	0.00125
0.666667	0.01201	0.01231	0.00891	0.01161	0.01481	0.00551	0.00361	0.00501	0.00331	0.00371	0.00261	0.00511	0.00461	0.00291	0.00291	0.00321	0.00451	0.00581	0.00511	0.00211	-0.00295	-0.00505	-0.00425	-0.00125	-0.00185	5e-05	-0.00245	-0.00185	0.00015	0.00095	0.00265	0.00015	-0.00435	0.00165	0.00165	0.00305	-0.00105	0.00395	0.00425	0.00455	-0.00135	-0.01695	-0.00835	-0.00315	-0.01155	0.00285	0.00125	0.00125	0.00305
1	0.01863	0.01873	0.01533	0.01863	0.01973	0.00543	0.00423	0.00473	0.00383	0.00433	0.00273	0.00623	0.00683	0.00403	0.00403	0.00353	0.00433	0.00543	0.00603	0.00263	-0.00121	-0.00341	-0.00201	0.00059	0.00059	-0.00021	-0.00241	-0.00211	-0.00041	0.00109	0.00329	0.00159	-0.00391	0.00229	0.00179	0.00539	0.00029	0.00659	0.00749	0.00809	-0.00141	-0.01681	-0.00771	-0.00131	-0.01221	0.00459	0.00319	0.00199	0.00479
1.33333	0.02986	0.02946	0.02676	0.03246	0.03696	0.00476	0.00376	0.00536	0.00406	0.00446	0.00386	0.00566	0.00916	0.00576	0.00666	0.00296	0.00306	0.00546	0.00586	0.00206	0.00033	-0.00197	-0.00067	0.00313	0.00293	-0.00037	-0.00297	-0.00167	-0.00047	0.00113	0.00373	0.00193	-0.00397	0.00313	0.00103	0.00993	0.00243	0.01043	0.01163	0.01433	-0.00107	-0.01667	-0.00667	-0.00147	-0.01247	0.00733	0.00603	0.00323	0.00663
1.66667	0.05118	0.05158	0.04548	0.05408	0.05758	0.00598	0.00538	0.00638	0.00448	0.00558	0.00548	0.00778	0.01208	0.00868	0.00978	0.00308	0.00338	0.00628	0.00688	0.00278	0.00304	0.00054	0.00204	0.00534	0.00574	0.00034	-0.00256	-0.00136	-0.00016	0.00104	0.00464	0.00324	-0.00406	0.00524	0.00314	0.01594	0.00564	0.01634	0.01774	0.02464	-0.00086	-0.01626	-0.00636	4e-05	-0.01226	0.01054	0.01024	0.00504	0.01084
2	0.09052	0.09552	0.08052	0.09032	0.09532	0.00742	0.00642	0.00732	0.00562	0.00662	0.00842	0.01112	0.01732	0.01292	0.01532	0.00422	0.00432	0.00852	0.00832	0.00452	0.00551	0.00471	0.00501	0.00831	0.01021	0.00031	-0.00239	-0.00239	0.00031	0.00181	0.00541	0.00451	-0.00339	0.00621	0.00281	0.02371	0.00911	0.02361	0.02681	0.03781	-9e-05	-0.01579	-0.00619	-0.00029	-0.01209	0.01411	0.01571	0.00731	0.01631
2.33333	0.14628	0.15848	0.13678	0.14678	0.16288	0.00768	0.00908	0.00818	0.00718	0.00828	0.01198	0.01528	0.02368	0.01818	0.02288	0.00448	0.00488	0.00978	0.01028	0.00568	0.00929	0.00929	0.00889	0.01219	0.01449	-0.00011	-0.00181	-0.00201	0.00029	0.00069	0.00579	0.00529	-0.00281	0.00719	0.00369	0.03579	0.01339	0.03589	0.03969	0.05719	-0.00041	-0.01431	-0.00541	0.00099	-0.01151	0.01779	0.02399	0.01029	0.02299
2.66667	0.23249	0.24899	0.22549	0.22559	0.24689	0.00989	0.01009	0.01149	0.00979	0.01119	0.01749	0.02389	0.03349	0.02709	0.03589	0.00579	0.00629	0.01279	0.01389	0.00869	0.0129	0.0147	0.0132	0.0165	0.0217	-0.0003	-0.0024	-0.0019	0.0008	0.0008	0.0063	0.0062	-0.0029	0.0082	0.0048	0.0529	0.0201	0.0532	0.0583	0.0868	0.0002	-0.0131	-0.0032	0.0014	-0.0109	0.0237	0.034	0.0137	0.0322
3	0.33694	0.35494	0.32984	0.32584	0.36014	0.01194	0.01594	0.01374	0.01164	0.01384	0.02454	0.03474	0.04774	0.03984	0.05514	0.00704	0.00734	0.01564	0.01604	0.01154	0.01743	0.02263	0.01853	0.02203	0.03073	0.00043	-0.00277	-0.00177	0.00033	0.00043	0.00713	0.00743	-0.00227	0.00993	0.00593	0.07803	0.03133	0.07763	0.08433	0.12693	-0.00017	-0.01197	-0.00327	0.00313	-0.01097	0.03333	0.04673	0.01853	0.04383
3.33333	0.4259	0.4357	0.4158	0.4039	0.4321	0.0162	0.0175	0.02	0.0165	0.0201	0.0386	0.0538	0.0722	0.061	0.0896	0.0106	0.0105	0.021	0.0231	0.0172	0.02341	0.03111	0.02591	0.02801	0.04251	0.00021	-0.00219	-0.00219	0.00091	0.00121	0.00821	0.00801	-0.00149	0.01111	0.00661	0.11371	0.04501	0.11081	0.12211	0.17811	0.00011	-0.00999	-0.00049	0.00391	-0.01009	0.04311	0.06311	0.02531	0.05821
3.66667	0.50185	0.51025	0.48395	0.46475	0.51625	0.02235	0.02205	0.02815	0.02435	0.02825	0.06005	0.09425	0.10995	0.09675	0.14385	0.01525	0.01565	0.02915	0.03295	0.02535	0.03113	0.04333	0.03383	0.03493	0.05693	-0.00017	-0.00227	-0.00147	0.00103	0.00083	0.00873	0.01043	-0.00117	0.01243	0.00823	0.15953	0.06423	0.15713	0.16633	0.24993	0.00073	-0.00867	0.00063	0.00483	-0.00867	0.05593	0.08233	0.03323	0.07663
4	0.55076	0.57376	0.53816	0.49746	0.55796	0.03136	0.03126	0.04106	0.03656	0.04276	0.09596	0.15026	0.16546	0.15156	0.21586	0.02266	0.02226	0.04136	0.04606	0.03876	0.04017	0.05837	0.04387	0.04397	0.07347	-3e-05	-0.00173	-0.00073	0.00167	0.00167	0.01007	0.01247	-0.00063	0.01457	0.00947	0.21427	0.08997	0.20707	0.22317	0.30507	0.00197	-0.00603	0.00207	0.00617	-0.00793	0.07147	0.10727	0.04307	0.09627
4.33333	0.59248	0.62538	0.61368	0.54088	0.61718	0.04588	0.04658	0.06428	0.05718	0.06368	0.15258	0.21788	0.23408	0.21898	0.29968	0.03448	0.03378	0.06008	0.06828	0.05868	0.05095	0.07435	0.05575	0.05665	0.09235	-0.00015	-0.00185	-0.00075	0.00155	0.00225	0.01145	0.01415	-0.00065	0.01565	0.01115	0.27355	0.12415	0.26065	0.26725	0.36825	0.00265	-0.00355	0.00445	0.00865	-0.00615	0.09025	0.13215	0.05465	0.12305
4.66667	0.63922	0.66852	0.66982	0.58802	0.68842	0.07032	0.07362	0.10292	0.09252	0.10042	0.22532	0.29252	0.30622	0.29312	0.37932	0.05172	0.05102	0.08692	0.10102	0.09182	0.06455	0.09095	0.06935	0.07145	0.11815	0.00025	-0.00185	-0.00095	0.00185	0.00185	0.01195	0.01685	0.00095	0.01795	0.01245	0.33675	0.16505	0.31375	0.32255	0.44335	0.00315	-0.00115	0.00585	0.01005	-0.00485	0.10915	0.15785	0.06795	0.14905
5	0.67382	0.68962	0.70022	0.62922	0.71382	0.10932	0.11552	0.16802	0.15632	0.16142	0.30552	0.34602	0.37082	0.35902	0.45222	0.07932	0.07812	0.13012	0.15372	0.14442	0.08152	0.10942	0.08742	0.09062	0.14702	0.00102	-0.00138	-0.00098	0.00242	0.00172	0.01382	0.01922	0.00162	0.02002	0.01472	0.39572	0.20952	0.37482	0.38452	0.50292	0.00442	0.00222	0.00812	0.01212	-0.00318	0.13222	0.18732	0.08172	0.17832
5.33333	0.7033	0.7234	0.7367	0.6761	0.7399	0.1782	0.1894	0.2644	0.2575	0.2495	0.3852	0.3964	0.4447	0.4272	0.497	0.1251	0.1232	0.1997	0.2326	0.2233	0.10205	0.13015	0.10625	0.11085	0.18645	0.00065	-0.00125	-0.00055	0.00165	0.00255	0.01535	0.02305	0.00225	0.02305	0.01725	0.45965	0.25375	0.43425	0.43415	0.53625	0.00555	0.00525	0.01085	0.01485	-0.00085	0.15945	0.22115	0.09915	0.21005
5.66667	0.7321	0.7583	0.7721	0.7098	0.7711	0.2673	0.2836	0.3589	0.3659	0.3402	0.4459	0.4357	0.4907	0.4671	0.5454	0.1971	0.1937	0.2808	0.3194	0.3118	0.1286	0.1563	0.1299	0.1394	0.2402	0.0013	-0.0009	0.0002	0.003	0.0033	0.0177	0.0265	0.004	0.0254	0.0192	0.4982	0.3009	0.4655	0.4781	0.5726	0.0072	0.0089	0.0141	0.0166	0.001	0.1793	0.2564	0.1162	0.2392
6	0.76042	0.80622	0.81222	0.75172	0.80172	0.35242	0.36212	0.44472	0.44722	0.42262	0.48792	0.47492	0.52302	0.49662	0.60202	0.27722	0.27842	0.35752	0.41852	0.39062	0.15958	0.18238	0.15518	0.17118	0.30188	0.00118	-0.00042	-2e-05	0.00318	0.00348	0.01928	0.02958	0.00448	0.02878	0.02128	0.53358	0.35358	0.51238	0.51328	0.60838	0.00828	0.01388	0.01688	0.01868	0.00258	0.20068	0.28708	0.13218	0.26518
6.33333	0.79117	0.84207	0.83877	0.78387	0.84137	0.42097	0.42727	0.47367	0.49737	0.47367	0.52677	0.50927	0.57157	0.53907	0.64447	0.35647	0.35967	0.45067	0.47087	0.47417	0.19401	0.21421	0.18481	0.20701	0.35391	0.00161	-0.00119	0.00031	0.00341	0.00361	0.02111	0.03481	0.00511	0.03221	0.02371	0.57611	0.40561	0.54211	0.54721	0.64231	0.00841	0.01701	0.01991	0.02111	0.00511	0.21611	0.31211	0.14901	0.28611
6.66667	0.82985	0.87795	0.86905	0.81685	0.89245	0.45925	0.46705	0.50885	0.53545	0.50765	0.55955	0.54445	0.59465	0.58035	0.67675	0.44715	0.44455	0.48845	0.51095	0.51775	0.23386	0.25086	0.21796	0.24476	0.40936	0.00146	-0.00044	0.00066	0.00326	0.00466	0.02426	0.03996	0.00636	0.03686	0.02646	0.61896	0.45346	0.57766	0.58466	0.67576	0.01076	0.02206	0.02466	0.02376	0.00766	0.25126	0.33606	0.16546	0.30926
7	0.8576	0.9096	0.9005	0.8477	0.9253	0.4995	0.5071	0.5268	0.5596	0.5587	0.5873	0.5775	0.6416	0.6123	0.7087	0.4845	0.4867	0.5344	0.5562	0.5672	0.27491	0.28731	0.25481	0.28831	0.44641	0.00231	1e-05	0.00081	0.00391	0.00541	0.02711	0.04641	0.00801	0.04241	0.03011	0.65071	0.48901	0.61021	0.61511	0.70021	0.01241	0.02781	0.02921	0.02631	0.01061	0.27151	0.35941	0.18261	0.32501
7.33333	0.88478	0.94248	0.93208	0.87358	0.95768	0.53578	0.54578	0.56248	0.58808	0.59828	0.61748	0.60828	0.67148	0.63858	0.72918	0.53028	0.53438	0.57598	0.59588	0.60938	0.32327	0.32707	0.29607	0.32947	0.48787	0.00297	-3e-05	0.00107	0.00427	0.00627	0.03177	0.05547	0.00967	0.04917	0.03297	0.68957	0.52417	0.64757	0.65357	0.71347	0.01407	0.03367	0.03487	0.03017	0.01487	0.29047	0.37497	0.19687	0.33667
7.66667	0.91454	0.97794	0.96394	0.90724	0.99544	0.57274	0.58184	0.59954	0.61874	0.64014	0.64244	0.63884	0.69484	0.65994	0.76204	0.57384	0.57544	0.61344	0.63174	0.64944	0.36785	0.36755	0.34815	0.37555	0.52325	0.00285	-0.00015	0.00065	0.00395	0.00825	0.03595	0.06315	0.01265	0.05505	0.03795	0.71445	0.55645	0.67175	0.67385	0.72585	0.01625	0.04065	0.03985	0.03385	0.01845	0.30245	0.38445	0.21155	0.34435
8	0.95485	1.01825	1.00565	0.94455	1.03525	0.60765	0.61565	0.63755	0.64645	0.68485	0.65855	0.66035	0.72965	0.68855	0.79975	0.61335	0.61365	0.64435	0.66785	0.68765	0.39908	0.42448	0.40358	0.40148	0.55188	0.00398	0.00088	0.00148	0.00438	0.01018	0.04088	0.07348	0.01588	0.06388	0.04208	0.73088	0.59208	0.68788	0.69858	0.74818	0.01908	0.04848	0.04708	0.03778	0.02458	0.31638	0.40108	0.22798	0.35618
8.33333	0.99349	1.05449	1.03209	0.98489	1.06859	0.64039	0.65019	0.67549	0.68669	0.71889	0.68709	0.68269	0.77639	0.71379	0.83139	0.64729	0.64549	0.68059	0.70639	0.72199	0.43429	0.46889	0.44109	0.42639	0.58169	0.00449	0.00139	0.00159	0.00469	0.01179	0.04859	0.08599	0.01869	0.07309	0.04769	0.75669	0.61329	0.71079	0.72019	0.76339	0.02499	0.05659	0.05369	0.04289	0.02919	0.32709	0.41079	0.24159	0.36729
8.66667	1.02595	1.08775	1.06085	1.02875	1.11205	0.67605	0.68655	0.70325	0.71575	0.73155	0.70065	0.71735	0.80985	0.74455	0.85965	0.67785	0.67895	0.71665	0.73725	0.75495	0.47635	0.49905	0.47915	0.45385	0.60965	0.00605	0.00075	0.00185	0.00515	0.01425	0.05605	0.10415	0.02315	0.08465	0.05325	0.78405	0.63605	0.72485	0.73185	0.77995	0.02465	0.06535	0.06135	0.04625	0.03705	0.33925	0.41875	0.25505	0.38245
9	1.07019	1.12639	1.10509	1.07969	1.14419	0.70309	0.71299	0.72749	0.74739	0.76759	0.73169	0.74309	0.84459	0.77289	0.88419	0.70969	0.70819	0.74599	0.76579	0.78369	0.52193	0.52583	0.51563	0.48153	0.64343	0.00743	0.00133	0.00273	0.00513	0.01733	0.06663	0.11663	0.02853	0.09663	0.06063	0.80603	0.65433	0.73553	0.74823	0.78763	0.03283	0.07463	0.06973	0.05113	0.04493	0.34773	0.43213	0.27073	0.39273
9.33333	1.10423	1.16013	1.14203	1.11353	1.17123	0.72983	0.73973	0.75243	0.77823	0.80373	0.75853	0.76963	0.88093	0.80203	0.90573	0.73913	0.73693	0.77353	0.79063	0.81613	0.5736	0.5515	0.5517	0.5144	0.672	0.0086	0.0016	0.0029	0.0058	0.0209	0.0783	0.1379	0.0352	0.1145	0.0675	0.8209	0.6688	0.7522	0.7642	0.8083	0.0347	0.0864	0.0806	0.0575	0.0552	0.3573	0.4386	0.2856	0.3973
9.66667	1.1328	1.1873	1.1719	1.1506	1.1994	0.7566	0.7699	0.7818	0.8174	0.8405	0.7826	0.7946	0.9092	0.8295	0.9205	0.7709	0.7706	0.8052	0.8208	0.8474	0.62193	0.58073	0.58863	0.54453	0.69933	0.01093	0.00213	0.00283	0.00593	0.02543	0.09283	0.16283	0.04403	0.13223	0.07623	0.83453	0.69193	0.75933	0.77453	0.80803	0.03983	0.09793	0.09003	0.06383	0.06763	0.36353	0.44133	0.29863	0.40233
10	1.16426	1.20816	1.19566	1.17386	1.22226	0.79036	0.80516	0.81106	0.85336	0.88106	0.81766	0.82586	0.92496	0.86236	0.93076	0.79926	0.79766	0.83616	0.84856	0.87446	0.66412	0.61002	0.62462	0.57592	0.72762	0.01302	0.00162	0.00302	0.00662	0.03162	0.10932	0.18792	0.05432	0.15212	0.08612	0.84512	0.70682	0.77142	0.78712	0.82002	0.04822	0.10942	0.10182	0.07022	0.08302	0.37192	0.44232	0.31512	0.40302
10.3333	1.19209	1.23419	1.22419	1.20609	1.24919	0.82279	0.84849	0.83459	0.88709	0.91779	0.85409	0.85519	0.94429	0.89849	0.95829	0.82899	0.82299	0.86009	0.86979	0.90179	0.70415	0.63725	0.66095	0.60885	0.75155	0.01575	0.00225	0.00385	0.00705	0.03825	0.13195	0.21615	0.06615	0.17565	0.09695	0.86165	0.72705	0.77755	0.80265	0.83115	0.05495	0.12355	0.11475	0.07785	0.10365	0.37845	0.44575	0.32975	0.40845
10.6667	1.21988	1.25438	1.24528	1.23088	1.27128	0.84858	0.87828	0.86338	0.91888	0.95348	0.88908	0.89448	0.95618	0.90378	0.97568	0.85548	0.84658	0.88288	0.89598	0.92608	0.73317	0.66447	0.69517	0.64007	0.77807	0.01957	0.00207	0.00427	0.00737	0.04727	0.15847	0.25017	0.08167	0.20127	0.11137	0.86527	0.74697	0.78727	0.80947	0.82857	0.07067	0.13817	0.12867	0.08727	0.12667	0.38557	0.44997	0.34337	0.40347
11	1.24296	1.27206	1.26476	1.25646	1.29246	0.88196	0.91776	0.88976	0.95796	0.99406	0.92256	0.91536	0.97426	0.92246	1.00126	0.88966	0.87646	0.91906	0.93686	0.95606	0.76009	0.69219	0.72269	0.66789	0.80469	0.02359	0.00339	0.00389	0.00739	0.05869	0.19069	0.28909	0.10099	0.22959	0.12849	0.87479	0.75479	0.79739	0.82419	0.83609	0.09049	0.15349	0.14449	0.09529	0.15299	0.38999	0.45539	0.35819	0.40419
11.3333	1.26555	1.29215	1.28565	1.27955	1.31365	0.91905	0.95375	0.92115	0.98635	1.02325	0.95045	0.93525	0.99275	0.93775	1.02545	0.91725	0.89935	0.96345	0.95325	0.98305	0.78139	0.71809	0.75069	0.69309	0.83169	0.03059	0.00379	0.00579	0.00879	0.07439	0.22649	0.33619	0.12189	0.25959	0.14939	0.87669	0.77139	0.80849	0.83289	0.84069	0.09169	0.16719	0.16039	0.10509	0.18139	0.39879	0.45989	0.37019	0.40529
11.6667	1.28982	1.30852	1.30222	1.30192	1.33422	0.95692	0.99472	0.95872	1.01502	1.05472	0.97992	0.95562	1.01872	0.96202	1.05842	0.95562	0.92862	0.99272	0.96402	1.00272	0.7992	0.7406	0.777	0.7134	0.8574	0.0379	0.0042	0.0061	0.0088	0.0916	0.2674	0.3904	0.1472	0.2959	0.1737	0.884	0.7798	0.815	0.8406	0.8481	0.1072	0.1765	0.1745	0.117	0.2161	0.4023	0.4652	0.3819	0.4093
12	1.30778	1.32478	1.32068	1.32408	1.35108	1.00118	1.03178	0.97398	1.04168	1.08008	1.00048	0.98028	1.03878	0.97468	1.08438	1.00638	0.98268	1.02258	0.98438	1.01768	0.81534	0.76224	0.80104	0.72564	0.88034	0.04704	0.00464	0.00674	0.00954	0.11584	0.31294	0.44304	0.17384	0.33684	0.20084	0.88754	0.79424	0.82044	0.84254	0.85004	0.12394	0.18544	0.18564	0.12944	0.24954	0.41234	0.46724	0.39374	0.41444
12.3333	1.32568	1.34258	1.33638	1.34398	1.36868	1.03208	1.05858	0.99348	1.06298	1.10298	1.02118	1.00308	1.04628	0.99668	1.11428	1.03518	1.01388	1.04278	1.00298	1.03458	0.83438	0.78778	0.82458	0.74378	0.90298	0.05858	0.00558	0.00818	0.00968	0.14788	0.37428	0.48158	0.20498	0.37938	0.23228	0.89468	0.80278	0.82138	0.84138	0.85518	0.14588	0.19288	0.19408	0.14128	0.28048	0.42308	0.47128	0.40238	0.41638
12.6667	1.34463	1.35903	1.35323	1.36123	1.38603	1.05443	1.08653	1.00263	1.08453	1.12623	1.04603	1.02743	1.06873	1.01563	1.14253	1.05803	1.03753	1.06223	1.02593	1.05423	0.85434	0.80984	0.84784	0.76204	0.92284	0.07334	0.00624	0.00874	0.01144	0.18764	0.46124	0.51594	0.24034	0.43454	0.26474	0.89454	0.81004	0.82814	0.84314	0.85404	0.17834	0.19824	0.20174	0.15474	0.31484	0.43124	0.47644	0.41654	0.41834
13	1.36194	1.37304	1.36874	1.37944	1.39974	1.07914	1.10934	1.02794	1.10514	1.14724	1.06724	1.05054	1.08684	1.03404	1.16824	1.08114	1.06674	1.08444	1.04604	1.07824	0.8741	0.8298	0.8699	0.7851	0.942	0.0933	0.0073	0.0101	0.012	0.2341	0.5138	0.5378	0.2821	0.4693	0.3002	0.8908	0.8181	0.833	0.8388	0.8542	0.2039	0.2033	0.2077	0.1655	0.3363	0.4432	0.4808	0.4247	0.4268
13.3333	1.38088	1.38808	1.38258	1.39778	1.41748	1.09968	1.13058	1.05038	1.12468	1.16468	1.08808	1.07388	1.10538	1.05508	1.19198	1.10678	1.08978	1.10838	1.07638	1.10438	0.89479	0.84909	0.88669	0.80959	0.95779	0.11799	0.00849	0.01189	0.01319	0.28859	0.55609	0.55709	0.33229	0.50399	0.34409	0.89489	0.82509	0.82739	0.84789	0.85319	0.22779	0.20559	0.21219	0.17669	0.36269	0.45439	0.48999	0.43709	0.43039
13.6667	1.39557	1.40277	1.39767	1.41167	1.42867	1.11667	1.14997	1.07637	1.13797	1.18087	1.10697	1.09457	1.12807	1.07317	1.21337	1.12097	1.10687	1.12857	1.09077	1.12857	0.916	0.8677	0.9045	0.837	0.9746	0.1482	0.0097	0.0134	0.0145	0.3427	0.5971	0.5815	0.3855	0.543	0.3885	0.896	0.8252	0.8341	0.8395	0.853	0.2477	0.2089	0.2152	0.1841	0.3853	0.4665	0.4943	0.4507	0.4365
14	1.41273	1.41663	1.41283	1.42593	1.44173	1.13543	1.17313	1.10163	1.15823	1.20133	1.12963	1.11553	1.15493	1.09403	1.23753	1.14073	1.12763	1.15093	1.10603	1.14093	0.93531	0.88561	0.92091	0.86401	0.98681	0.18531	0.01121	0.01571	0.01561	0.41101	0.63431	0.60931	0.44701	0.58071	0.41491	0.89721	0.83141	0.83681	0.84821	0.85031	0.26831	0.21021	0.21851	0.18861	0.40831	0.47911	0.50211	0.46521	0.44061
14.3333	1.42757	1.43097	1.43177	1.44527	1.45607	1.15647	1.18847	1.12517	1.17527	1.21997	1.15187	1.14087	1.18327	1.11467	1.26107	1.15997	1.14997	1.16737	1.12107	1.16627	0.95491	0.90271	0.93751	0.89201	1.00141	0.22781	0.01331	0.01841	0.01751	0.46881	0.67501	0.64241	0.50141	0.62341	0.44621	0.89311	0.83711	0.83721	0.84271	0.85171	0.29051	0.21001	0.21851	0.19431	0.43351	0.49211	0.50821	0.48151	0.44731
14.6667	1.43591	1.44131	1.44401	1.45581	1.46741	1.17251	1.20141	1.13911	1.18931	1.23351	1.16711	1.16041	1.20801	1.13521	1.28261	1.17871	1.16261	1.18461	1.13221	1.18381	0.97043	0.91913	0.95413	0.91733	1.01303	0.27643	0.01413	0.02183	0.01973	0.51493	0.71313	0.67403	0.53553	0.66693	0.47743	0.88953	0.83633	0.83243	0.84463	0.85063	0.32163	0.21273	0.22193	0.19653	0.45583	0.50953	0.51303	0.49543	0.45263
15	1.4471	1.4515	1.4539	1.466	1.4757	1.1872	1.2135	1.1543	1.2039	1.2466	1.1847	1.1804	1.2299	1.1507	1.3029	1.1987	1.1787	1.1997	1.1426	1.2005	0.987	0.936	0.9685	0.9421	1.0259	0.3372	0.0189	0.027	0.0228	0.5641	0.7413	0.7063	0.5735	0.7088	0.5112	0.8895	0.8369	0.8338	0.8488	0.8518	0.3335	0.2134	0.223	0.2034	0.4883	0.5263	0.525	0.5171	0.4656
15.3333	1.45912	1.45762	1.46502	1.47742	1.48622	1.20202	1.22772	1.17152	1.21912	1.25762	1.20672	1.19922	1.24742	1.18082	1.32402	1.21292	1.19222	1.21632	1.15782	1.21752	1.00032	0.95152	0.98252	0.96392	1.04072	0.39312	0.02252	0.03212	0.02592	0.61932	0.77102	0.73492	0.61942	0.74582	0.54682	0.88882	0.83932	0.83262	0.85212	0.85172	0.35542	0.21252	0.22112	0.20402	0.50082	0.54392	0.53462	0.53522	0.47212
15.6667	1.47045	1.46755	1.47965	1.49225	1.49965	1.21985	1.24245	1.19295	1.23315	1.27295	1.22475	1.21665	1.26555	1.19195	1.33465	1.22955	1.21505	1.23525	1.17595	1.24435	1.01638	0.96688	0.99728	0.98658	1.05828	0.43018	0.02678	0.04048	0.03088	0.67048	0.79858	0.76318	0.65948	0.77998	0.58218	0.88758	0.83888	0.83068	0.84928	0.85188	0.38078	0.21168	0.22288	0.20598	0.53478	0.56288	0.54578	0.55618	0.48038
16	1.48433	1.47893	1.49083	1.50643	1.51123	1.22753	1.25893	1.21243	1.24503	1.28533	1.23913	1.23523	1.28343	1.21033	1.35253	1.24093	1.22843	1.25323	1.18673	1.25823	1.02891	0.97891	1.00881	1.00421	1.06831	0.47081	0.03321	0.04951	0.03581	0.72751	0.82581	0.78861	0.69201	0.81001	0.61871	0.88991	0.84131	0.83181	0.85651	0.85291	0.39231	0.21131	0.22251	0.20641	0.55511	0.57981	0.55991	0.57681	0.48961
16.3333	1.49556	1.48536	1.50156	1.51576	1.51866	1.24086	1.27176	1.22916	1.25566	1.29856	1.25296	1.25126	1.30126	1.22806	1.36376	1.25416	1.24386	1.27266	1.20046	1.27356	1.05303	0.99113	1.02033	1.02093	1.06873	0.50723	0.04133	0.06103	0.04243	0.77903	0.85243	0.81523	0.72493	0.84453	0.65073	0.89243	0.83693	0.83093	0.86463	0.85403	0.42173	0.21203	0.22243	0.20543	0.57523	0.60053	0.57003	0.60423	0.50013
16.6667	1.5027	1.4949	1.5117	1.5262	1.5292	1.2549	1.2836	1.2463	1.267	1.3118	1.2718	1.2697	1.3172	1.2432	1.3776	1.2716	1.2567	1.2872	1.213	1.2911	1.06511	1.00541	1.03841	1.03871	1.07191	0.55311	0.04911	0.07701	0.05201	0.82251	0.87141	0.83911	0.75491	0.86971	0.68271	0.89641	0.83981	0.83341	0.86871	0.85871	0.42691	0.20951	0.22141	0.20801	0.61261	0.62101	0.58011	0.62651	0.51081
17	1.51155	1.50155	1.51705	1.53415	1.53325	1.26085	1.29275	1.25365	1.27795	1.32115	1.28435	1.28365	1.33705	1.26215	1.39455	1.28315	1.26025	1.30025	1.22185	1.30815	1.06797	1.01757	1.05127	1.05987	1.07167	0.59317	0.06317	0.09857	0.06397	0.86087	0.89177	0.86297	0.78457	0.89057	0.71427	0.89857	0.83477	0.83787	0.87107	0.86547	0.46277	0.20917	0.21977	0.20757	0.63177	0.64037	0.59917	0.65097	0.52067
17.3333	1.52106	1.50976	1.52556	1.53796	1.54136	1.27086	1.30306	1.26326	1.28556	1.33186	1.29826	1.29736	1.35126	1.27906	1.40666	1.29336	1.27546	1.31596	1.23186	1.32556	1.07041	1.03331	1.05811	1.07441	1.07141	0.62761	0.07791	0.12541	0.07931	0.88701	0.91171	0.88151	0.81011	0.91251	0.75211	0.90391	0.83491	0.84201	0.86401	0.87081	0.46041	0.20411	0.21471	0.20601	0.66201	0.66241	0.61331	0.67521	0.53111
17.6667	1.52931	1.51511	1.53581	1.54581	1.55011	1.28371	1.31381	1.27601	1.29601	1.34381	1.31141	1.31211	1.36341	1.29441	1.42191	1.30361	1.28601	1.33021	1.24431	1.34461	1.07397	1.04847	1.06127	1.07507	1.06887	0.65877	0.09897	0.16007	0.09997	0.92137	0.93337	0.90107	0.83747	0.93407	0.78077	0.91267	0.83777	0.84947	0.87917	0.88167	0.50337	0.20447	0.21557	0.20477	0.69147	0.68387	0.63977	0.69987	0.54137
18	1.53632	1.52242	1.54222	1.55312	1.55272	1.29272	1.32372	1.28492	1.30582	1.35132	1.32582	1.32722	1.37832	1.30972	1.43662	1.31652	1.29552	1.34332	1.25142	1.36452	1.07265	1.05645	1.06055	1.06975	1.06085	0.68335	0.12575	0.20045	0.12815	0.94425	0.95165	0.91855	0.86315	0.95535	0.80395	0.92165	0.84775	0.85435	0.87835	0.88625	0.51975	0.20285	0.21435	0.20685	0.72585	0.70525	0.65715	0.72645	0.55185
18.3333	1.54125	1.52855	1.55335	1.55945	1.56095	1.29955	1.33105	1.29285	1.31315	1.36055	1.33615	1.33865	1.39225	1.32545	1.44545	1.32745	1.30475	1.35765	1.25905	1.38285	1.0713	1.0579	1.0592	1.0631	1.0543	0.7185	0.1619	0.2489	0.165	0.9686	0.9723	0.938	0.8882	0.9754	0.8261	0.9297	0.8547	0.8664	0.8909	0.9035	0.5403	0.2035	0.2131	0.2073	0.7591	0.7257	0.6906	0.7543	0.565
18.6667	1.54788	1.53428	1.55888	1.56748	1.56678	1.30778	1.33708	1.30148	1.31968	1.36868	1.34438	1.35008	1.40118	1.33868	1.45598	1.33988	1.31198	1.36888	1.27268	1.39468	1.06744	1.05884	1.05614	1.05124	1.05004	0.76174	0.20274	0.30144	0.21084	0.99314	0.98994	0.95504	0.91304	0.99554	0.84974	0.93204	0.86064	0.87554	0.90254	0.91174	0.56624	0.20124	0.21124	0.20784	0.79314	0.74834	0.71244	0.78384	0.57174
19	1.55574	1.54174	1.56524	1.57264	1.56934	1.31574	1.34474	1.30964	1.32714	1.37604	1.35614	1.36104	1.40954	1.35304	1.46774	1.34964	1.32364	1.38044	1.28144	1.40904	1.0601	1.0579	1.0519	1.0395	1.0459	0.7813	0.2481	0.358	0.2629	1.0143	1.0093	0.9744	0.9365	1.014	0.876	0.9401	0.8711	0.891	0.9105	0.922	0.5931	0.2004	0.21	0.2081	0.8283	0.7719	0.7382	0.8124	0.5841
19.3333	1.55871	1.54651	1.57111	1.57931	1.57191	1.32541	1.35171	1.31881	1.33191	1.38461	1.36581	1.37161	1.42371	1.36871	1.47871	1.36051	1.33561	1.38881	1.29801	1.42591	1.04748	1.05648	1.04508	1.02728	1.04068	0.80178	0.30158	0.39338	0.32108	1.03288	1.02388	0.99058	0.95848	1.02958	0.89908	0.94508	0.88048	0.90048	0.91648	0.92918	0.62628	0.20008	0.20908	0.20638	0.85608	0.79358	0.76658	0.84148	0.59558
19.6667	1.56336	1.55056	1.57826	1.58596	1.57986	1.33626	1.35856	1.32576	1.33826	1.39146	1.37746	1.38196	1.43246	1.38196	1.48726	1.37236	1.34726	1.40036	1.31336	1.43966	1.03465	1.04795	1.03745	1.01805	1.03695	0.82445	0.35935	0.42885	0.38355	1.05055	1.03825	1.00555	0.97925	1.04205	0.92275	0.95115	0.88925	0.91265	0.92775	0.93895	0.64955	0.20025	0.20945	0.20825	0.88725	0.82065	0.79425	0.87095	0.61155
20	1.56769	1.55329	1.58389	1.59019	1.58229	1.34129	1.36449	1.33229	1.34299	1.39839	1.38439	1.39159	1.44309	1.39449	1.49809	1.37979	1.35649	1.40619	1.31919	1.45099	1.02735	1.04395	1.03255	1.01125	1.03235	0.85275	0.40175	0.46175	0.42665	1.07055	1.05265	1.01915	1.00095	1.05545	0.94775	0.95835	0.90175	0.91635	0.93275	0.94475	0.68975	0.19905	0.20965	0.20755	0.91925	0.84615	0.81635	0.90045	0.62135
20.3333	1.57417	1.55737	1.59057	1.59447	1.58617	1.35007	1.36757	1.33997	1.35017	1.40587	1.39277	1.39877	1.45177	1.40687	1.50497	1.39067	1.36707	1.41257	1.32927	1.46767	1.02106	1.03506	1.02346	1.00496	1.03036	0.87686	0.43976	0.49216	0.47296	1.08826	1.06556	1.03306	1.02026	1.06636	0.97266	0.96586	0.91226	0.92726	0.94386	0.95576	0.72036	0.20146	0.21196	0.20976	0.94256	0.86856	0.83586	0.92756	0.63796
20.6667	1.57661	1.55741	1.59521	1.59981	1.58921	1.35581	1.37131	1.34311	1.35121	1.40991	1.40311	1.40711	1.46241	1.42241	1.51441	1.40231	1.37581	1.41571	1.33841	1.47891	1.01737	1.02967	1.01687	1.00097	1.02877	0.90657	0.47577	0.52287	0.51757	1.10357	1.07877	1.04457	1.03977	1.07597	0.99657	0.97687	0.92107	0.93557	0.95487	0.96637	0.75347	0.20477	0.21527	0.20927	0.96827	0.89557	0.85887	0.95307	0.65277
21	1.5794	1.5598	1.5984	1.6005	1.5892	1.3614	1.3791	1.3467	1.354	1.4131	1.4112	1.4143	1.4711	1.4311	1.5186	1.4092	1.3797	1.4165	1.3415	1.4895	1.01318	1.02258	1.01398	0.99688	1.02388	0.92898	0.51218	0.55288	0.56218	1.11588	1.09458	1.05648	1.05548	1.08308	1.01798	0.98658	0.93208	0.94818	0.96718	0.97828	0.79908	0.20698	0.22038	0.21128	1.00078	0.91658	0.88188	0.97318	0.67308
21.3333	1.58122	1.56332	1.59862	1.60372	1.59242	1.36672	1.38032	1.34932	1.35832	1.41552	1.41512	1.42182	1.47962	1.43482	1.52362	1.41662	1.38512	1.42112	1.34752	1.49952	1.01031	1.01471	1.00701	0.99421	1.02361	0.96241	0.54861	0.58311	0.61051	1.13111	1.10751	1.06561	1.07051	1.09901	1.03611	0.99441	0.93731	0.95861	0.97701	0.99071	0.81891	0.20861	0.22921	0.21591	1.02921	0.94151	0.90001	0.99101	0.68961
21.6667	1.58472	1.56532	1.60112	1.60792	1.59282	1.36972	1.38522	1.35472	1.36262	1.42082	1.42412	1.43042	1.48682	1.44582	1.53232	1.42322	1.39542	1.43202	1.35672	1.50972	1.00962	1.00902	1.00182	0.99092	1.02152	0.99302	0.58482	0.61002	0.65362	1.14162	1.11222	1.07342	1.08532	1.10562	1.05662	1.00242	0.94882	0.97102	0.99072	1.00122	0.86762	0.21472	0.24142	0.21812	1.04932	0.95972	0.92252	1.00912	0.70602
22	1.58507	1.56787	1.60277	1.61147	1.59487	1.37497	1.38687	1.36077	1.36647	1.42507	1.42997	1.43537	1.49397	1.45237	1.53467	1.42937	1.40227	1.43587	1.36537	1.51827	1.00984	1.00504	0.99504	0.98844	1.01724	1.02524	0.61554	0.63944	0.69274	1.15224	1.11974	1.08044	1.10144	1.10944	1.07544	1.00754	0.95944	0.98184	0.99914	1.00744	0.89014	0.21744	0.25844	0.22284	1.07714	0.97984	0.93494	1.02374	0.72444
22.3333	1.58716	1.56766	1.60346	1.61516	1.59606	1.37866	1.39036	1.36276	1.36836	1.42616	1.43276	1.44246	1.49776	1.45856	1.54296	1.43556	1.41006	1.44346	1.37166	1.52886	1.00687	0.99977	0.99347	0.98507	1.01487	1.04977	0.64237	0.67727	0.73067	1.16097	1.11907	1.09577	1.11367	1.10987	1.10287	1.01397	0.97047	0.98757	1.00687	1.01607	0.93767	0.22407	0.28047	0.22667	1.09367	0.99787	0.94947	1.04087	0.74757
22.6667	1.59126	1.57316	1.60546	1.61426	1.60106	1.38886	1.39806	1.37166	1.37526	1.43236	1.44136	1.44876	1.50766	1.47036	1.54786	1.44476	1.41786	1.45216	1.37806	1.53836	1.00741	0.99521	0.98851	0.98401	1.01511	1.07921	0.67111	0.69981	0.77091	1.16991	1.11731	1.09781	1.13201	1.10761	1.11941	1.02181	0.98131	0.99691	1.01361	1.02411	0.97421	0.22891	0.31091	0.23091	1.11221	1.01581	0.96241	1.05851	0.76671
23	1.58806	1.57256	1.60346	1.61456	1.60106	1.38676	1.39856	1.37706	1.37556	1.43426	1.44496	1.45056	1.51166	1.47336	1.54936	1.44766	1.41886	1.45176	1.38256	1.54466	1.00852	0.98962	0.98122	0.98282	1.01112	1.10432	0.70752	0.71752	0.80462	1.18532	1.11602	1.10242	1.14422	1.10672	1.12802	1.02802	0.98952	1.00552	1.02172	1.03112	0.98922	0.23762	0.35072	0.23882	1.12922	1.03552	0.97102	1.07142	0.78672
23.3333	1.59149	1.57329	1.60209	1.61859	1.60139	1.39119	1.40139	1.38169	1.37919	1.43799	1.45129	1.45569	1.52079	1.48599	1.55739	1.45199	1.42719	1.45909	1.39009	1.55129	1.00753	0.98503	0.98123	0.98043	1.01413	1.14203	0.73233	0.73833	0.83293	1.18713	1.11123	1.09843	1.14803	1.10323	1.13533	1.03373	0.99673	1.01163	1.03113	1.04123	1.03833	0.24793	0.39683	0.24353	1.14643	1.04993	0.98053	1.08723	0.80353
23.6667	1.59293	1.57343	1.60533	1.62063	1.60163	1.39663	1.40443	1.38553	1.38303	1.44133	1.45443	1.46083	1.52743	1.48933	1.55713	1.45513	1.43403	1.46283	1.40313	1.55473	1.00635	0.98255	0.98025	0.98105	1.01155	1.15465	0.74965	0.76025	0.86015	1.18765	1.10685	1.09665	1.14905	1.10145	1.13505	1.03985	1.00295	1.01645	1.03875	1.04845	1.04615	0.26055	0.44235	0.24825	1.15805	1.06775	0.99015	1.10325	0.82825
24	1.59296	1.57716	1.60486	1.61956	1.60616	1.40176	1.41106	1.39296	1.38856	1.44846	1.45866	1.46346	1.53236	1.49736	1.56296	1.46316	1.43956	1.46956	1.40946	1.56056	1.00584	0.97584	0.97424	0.98044	1.00974	1.16154	0.77464	0.78444	0.88584	1.18624	1.09894	1.09174	1.14724	1.09924	1.13244	1.04554	1.00794	1.02554	1.04494	1.05774	1.08674	0.27414	0.49394	0.25684	1.17494	1.08414	0.99834	1.11604	0.84924
24.3333	1.59225	1.57905	1.60785	1.62005	1.60395	1.40805	1.41345	1.40055	1.39145	1.44935	1.46105	1.46905	1.53485	1.50305	1.57015	1.46545	1.44385	1.47145	1.41705	1.56525	1.0039	0.9728	0.9724	0.979	1.0067	1.1707	0.7949	0.8076	0.9097	1.1789	1.0951	1.088	1.1482	1.0975	1.1297	1.0525	1.0162	1.0319	1.0543	1.0639	1.1103	0.2943	0.5324	0.2645	1.1866	1.1054	1.0055	1.1333	0.8701
24.6667	1.59173	1.57733	1.60503	1.62223	1.60363	1.41023	1.41923	1.40433	1.39543	1.45193	1.46413	1.47053	1.54223	1.50933	1.57153	1.47013	1.44673	1.47303	1.42193	1.56993	1.00444	0.97004	0.96774	0.97864	1.00754	1.18724	0.82144	0.83524	0.93584	1.17094	1.09024	1.08544	1.14874	1.09734	1.12584	1.05924	1.02114	1.03984	1.06114	1.07174	1.11894	0.31324	0.57724	0.27334	1.20134	1.11724	1.01924	1.14464	0.88634
Panel F: Normalized CFU (with TET/without TET)
Control	Good	Perfect
0.473324	0.0542273	1.23889
0.485483	0.100513	0.45
0.783333	0.0817857	0.0793182
Panel G: Normalized CFU (with TMP/without TMP)
Control	Good	Perfect
0.600211	0.00571136	0.0388889
0.730581	0.0107564	0.08
1.55833	0.00806696	0.105909
[truncated: 1 more columns]

## Sheet: Figure 6
Panel B: TMP Growth Curves
Time (h)	NDM1 KPN																								CRE E. coli																								ESBL KPN
	0 µg/mL TMP				0.5 µg/mL TMP				1 µg/mL TMP				2 µg/mL TMP				4 µg/mL TMP				8 µg/mL TMP				0 µg/mL TMP				0.5 µg/mL TMP				1 µg/mL TMP				2 µg/mL TMP				4 µg/mL TMP				8 µg/mL TMP				0 µg/mL TMP
0	0	0	0	0	0	0	0	0	0	0	0	0	0	0	0	0	0	0	0	0	0	0	0	0	0	0	0	0	0	0	0	0	0	0	0	0	0	0	0	0	0	0	0	0	0	0	0	0	0
0.333333	0.0043	0.0047	0.0082	0.0077	0.0137	0.0184	0.0124	0.0141	0.0265	0.009	0.0058	0.0136	0.0047	-0.0099	-0.0044	0.0162	0.0335	0.0266	0.0079	0.0432	0.0226	0.0021	0.0359	-0.0608	0.0081	0.0155	0.012	0.0137	0.0067	0.0201	0.0062	0.0161	0.0186	0.0141	0.0141	0.0088	0.0057	0.0065	0.0073	0.0089	0.0237	0.0252	0.025	0.0169	0.0177	0.0216	0.045	-0.0094	0.0071
0.666667	0.0075	0.0097	0.0138	0.0116	0.0177	0.0265	0.0186	0.0211	0.0359	0.0184	0.0142	0.03	0.022	-0.0072	-0.0025	0.0244	0.043	0.0409	0.0131	0.0484	0.0419	0.0023	0.0449	-0.0626	0.0115	0.0203	0.0161	0.0208	0.0104	0.0284	0.0092	0.0275	0.0272	0.0229	0.0224	0.0142	0.0087	0.0105	0.011	0.012	0.0388	0.0463	0.0563	0.0236	0.0506	0.0229	0.0735	-0.01	0.0106
1	0.0085	0.0085	0.014	0.0115	0.0187	0.0281	0.0209	0.0244	0.0403	0.0219	0.0143	0.0418	0.0224	-0.0071	-0.0025	0.0298	0.0448	0.0441	0.011	0.0508	0.0421	0.003	0.0486	-0.0642	0.0116	0.02	0.0164	0.0217	0.009	0.0306	0.0083	0.0286	0.0289	0.0304	0.0267	0.0144	0.0087	0.0096	0.0113	0.0136	0.0414	0.0507	0.0818	0.025	0.051	0.0221	0.0748	-0.009	0.0103
1.33333	0.0082	0.0083	0.0138	0.0126	0.0181	0.0296	0.0227	0.0253	0.0428	0.0246	0.0157	0.0428	0.0223	-0.0079	-0.0037	0.0444	0.0452	0.0424	0.0103	0.0517	0.0426	0.0026	0.0474	-0.0653	0.0107	0.0203	0.0169	0.0221	0.0081	0.0316	0.0076	0.0292	0.0276	0.0316	0.0454	0.0142	0.0074	0.01	0.0094	0.0134	0.0443	0.0498	0.0821	0.0245	0.0515	0.0237	0.0758	-0.0094	0.0095
1.66667	0.0104	0.0108	0.0159	0.0137	0.0181	0.0318	0.0272	0.0273	0.0403	0.026	0.0172	0.0439	0.0234	-0.0081	-0.0046	0.0642	0.0494	0.0431	0.011	0.0533	0.042	0.0013	0.0463	-0.0703	0.0112	0.0205	0.0171	0.0242	0.0091	0.0325	0.0074	0.03	0.0288	0.0327	0.0554	0.0147	0.0063	0.0081	0.01	0.0125	0.0445	0.0504	0.0836	0.0258	0.0497	0.0229	0.0746	-0.01	0.0112
2	0.0168	0.0141	0.0195	0.0147	0.0205	0.0352	0.0298	0.0312	0.0436	0.0306	0.0203	0.0467	0.0249	-0.0055	-0.0031	0.066	0.0481	0.0441	0.0126	0.0541	0.0455	-0.0004	0.0468	-0.0683	0.0119	0.0213	0.0186	0.0242	0.0092	0.0331	0.0078	0.0315	0.0295	0.0348	0.061	0.0161	0.0058	0.008	0.01	0.0121	0.0473	0.0501	0.0826	0.0269	0.0505	0.024	0.0751	-0.0102	0.0125
2.33333	0.0295	0.0189	0.0262	0.0177	0.0231	0.0386	0.0324	0.0315	0.0464	0.0322	0.0195	0.0493	0.031	-0.0018	-0.0028	0.0654	0.0512	0.0453	0.0112	0.0541	0.0469	-0.0002	0.0477	-0.0693	0.0126	0.019	0.0202	0.023	0.0097	0.0324	0.0073	0.032	0.0281	0.0347	0.0617	0.015	0.0046	0.0066	0.0102	0.0122	0.0428	0.0496	0.0839	0.028	0.048	0.0212	0.0736	-0.0107	0.0154
2.66667	0.0634	0.0376	0.0459	0.0297	0.034	0.0518	0.0443	0.0402	0.0569	0.0485	0.029	0.062	0.0426	0.0077	0.0021	0.0736	0.0584	0.0525	0.017	0.0598	0.0549	0.0066	0.0529	-0.0608	0.0195	0.0208	0.027	0.026	0.0138	0.0349	0.0099	0.0373	0.0297	0.0416	0.0635	0.02	0.0049	0.007	0.0121	0.0155	0.044	0.0521	0.0868	0.0298	0.0511	0.0252	0.0767	-0.0049	0.0253
3	0.1115	0.0673	0.0818	0.0501	0.0557	0.0719	0.0639	0.0556	0.0747	0.0742	0.0427	0.0865	0.0645	0.0272	0.0108	0.0865	0.0701	0.0616	0.0251	0.0702	0.0692	0.0159	0.0588	-0.0504	0.0307	0.0254	0.0407	0.0299	0.0211	0.0387	0.0152	0.0456	0.0326	0.0525	0.072	0.0268	0.0053	0.0075	0.016	0.0189	0.05	0.0572	0.0898	0.0333	0.053	0.0282	0.0801	-0.0007	0.045
3.33333	0.1773	0.1145	0.1351	0.0872	0.0954	0.1109	0.1007	0.0873	0.1121	0.1199	0.0723	0.1298	0.105	0.0621	0.0306	0.1165	0.0972	0.0818	0.0444	0.0907	0.0966	0.036	0.0701	-0.0292	0.0551	0.0371	0.0665	0.0412	0.0384	0.0452	0.0288	0.0641	0.0433	0.073	0.0891	0.0412	0.0096	0.0122	0.0253	0.0281	0.052	0.0664	0.1034	0.0445	0.0555	0.0371	0.0832	0.0079	0.0785
3.66667	0.2597	0.1814	0.1999	0.1509	0.1514	0.1703	0.158	0.1408	0.1702	0.1883	0.1198	0.1961	0.1668	0.1164	0.0661	0.1617	0.1403	0.1222	0.0796	0.125	0.144	0.067	0.0944	0.0024	0.0902	0.0571	0.1031	0.0623	0.0649	0.0605	0.0498	0.0936	0.0588	0.1051	0.1118	0.064	0.0173	0.02	0.0406	0.0434	0.0636	0.0847	0.1191	0.0601	0.065	0.0534	0.0891	0.0222	0.1241
4	0.3583	0.2599	0.2694	0.2363	0.2222	0.2476	0.2263	0.2016	0.2363	0.2729	0.1786	0.2778	0.2419	0.1875	0.1161	0.2256	0.1968	0.177	0.1294	0.1751	0.2004	0.1126	0.139	0.047	0.1351	0.0902	0.1459	0.0957	0.1013	0.085	0.0804	0.1366	0.0841	0.1498	0.1497	0.0947	0.0327	0.0359	0.067	0.0679	0.0801	0.1113	0.1473	0.0828	0.0806	0.0773	0.1045	0.0478	0.1851
4.33333	0.4501	0.3505	0.3476	0.3504	0.3133	0.3492	0.3145	0.2779	0.3265	0.3867	0.2605	0.3869	0.3511	0.2819	0.188	0.3197	0.2754	0.2518	0.2001	0.2446	0.2733	0.1765	0.1925	0.1089	0.1856	0.1346	0.1929	0.1372	0.1503	0.1214	0.1239	0.1905	0.1248	0.2027	0.1952	0.1334	0.0529	0.0594	0.1008	0.0988	0.111	0.1511	0.1824	0.1166	0.1076	0.1079	0.1281	0.0768	0.2626
4.66667	0.5512	0.4502	0.4061	0.4643	0.4287	0.4756	0.4328	0.3715	0.4428	0.523	0.3578	0.5138	0.485	0.3988	0.2862	0.4494	0.3695	0.3477	0.2872	0.3325	0.3731	0.2754	0.2716	0.1954	0.2442	0.1861	0.2428	0.1873	0.2048	0.1605	0.1739	0.259	0.1666	0.2747	0.2532	0.1861	0.0824	0.09	0.1363	0.1341	0.1498	0.2038	0.2305	0.1579	0.1443	0.1558	0.156	0.1132	0.3372
5	0.6466	0.5542	0.4557	0.5615	0.5409	0.5671	0.5449	0.45	0.5374	0.6282	0.4445	0.6245	0.5969	0.5169	0.3892	0.5703	0.4683	0.4637	0.4037	0.4389	0.4905	0.3815	0.3753	0.2956	0.2943	0.2365	0.2879	0.238	0.2717	0.2164	0.2358	0.3251	0.2284	0.3424	0.3106	0.2405	0.1295	0.1409	0.1858	0.1783	0.1939	0.2693	0.2883	0.2172	0.1883	0.2049	0.1938	0.1522	0.4012
5.33333	0.7349	0.6803	0.5128	0.6607	0.634	0.6583	0.6628	0.5438	0.6357	0.7195	0.5407	0.7203	0.6977	0.6413	0.4987	0.6729	0.5553	0.5695	0.519	0.5282	0.5939	0.495	0.4937	0.4053	0.3322	0.2775	0.327	0.2783	0.3314	0.2669	0.3008	0.3907	0.2851	0.4065	0.3704	0.2947	0.1703	0.181	0.2315	0.223	0.2446	0.3365	0.3449	0.2767	0.247	0.2501	0.2371	0.1998	0.463
5.66667	0.8158	0.7834	0.5792	0.7494	0.74	0.7548	0.7557	0.6356	0.735	0.8001	0.6399	0.802	0.7834	0.7632	0.6128	0.7561	0.6513	0.6808	0.6459	0.6222	0.7008	0.6046	0.6118	0.5122	0.3852	0.3212	0.3812	0.3199	0.3809	0.3086	0.3549	0.4464	0.3325	0.4677	0.4301	0.3442	0.208	0.2296	0.2746	0.2659	0.2979	0.3997	0.3865	0.3209	0.3093	0.3022	0.2849	0.2423	0.5185
6	0.8922	0.8805	0.6323	0.8378	0.8244	0.8602	0.8363	0.7301	0.8362	0.8775	0.7397	0.8629	0.8546	0.8619	0.7205	0.8348	0.7465	0.7883	0.7671	0.7251	0.7932	0.6953	0.7283	0.6096	0.4373	0.3826	0.4406	0.3853	0.4487	0.3713	0.4104	0.511	0.3988	0.5364	0.5036	0.4084	0.2677	0.3256	0.3438	0.3319	0.3514	0.4671	0.4442	0.3775	0.3584	0.3746	0.3322	0.3156	0.5678
6.33333	0.962	0.9598	0.6746	0.903	0.8935	0.9564	0.9177	0.8256	0.9365	0.951	0.8305	0.9227	0.9292	0.9472	0.819	0.9108	0.8459	0.8873	0.8688	0.8298	0.8854	0.7736	0.8377	0.6937	0.4895	0.4395	0.499	0.4533	0.5283	0.4471	0.4785	0.579	0.4784	0.6042	0.5805	0.4849	0.3513	0.4363	0.4152	0.4072	0.4208	0.5459	0.5177	0.4484	0.4262	0.4523	0.4038	0.4027	0.6107
6.66667	1.0153	1.02	0.7075	0.9607	0.9491	1.0379	0.9858	0.922	1.0405	1.0197	0.9232	0.9752	0.9941	1.0151	0.9103	0.9793	0.9532	0.978	0.96	0.9348	0.9742	0.8417	0.9379	0.7665	0.5321	0.4925	0.5494	0.5285	0.6043	0.5209	0.5502	0.6419	0.5616	0.6666	0.6527	0.5637	0.4428	0.5106	0.4922	0.4881	0.503	0.6236	0.5964	0.5304	0.5171	0.523	0.4878	0.4771	0.6433
7	1.0609	1.0758	0.7413	1.0082	0.9972	1.1031	1.0335	1.0048	1.1184	1.0744	0.9968	1.0271	1.0521	1.0666	0.9916	1.0383	1.0507	1.0525	1.0337	1.0246	1.053	0.8997	1.0307	0.8269	0.574	0.5381	0.5949	0.6012	0.6722	0.5884	0.624	0.7053	0.6352	0.7254	0.7179	0.6403	0.5273	0.5696	0.5669	0.5615	0.5724	0.7032	0.6669	0.6144	0.6203	0.5841	0.5669	0.5374	0.6781
7.33333	1.1046	1.1098	0.7676	1.0383	1.039	1.1416	1.0689	1.0603	1.1595	1.1211	1.0424	1.074	1.0867	1.0998	1.0573	1.0841	1.1139	1.1053	1.0923	1.084	1.1075	0.946	1.0956	0.867	0.6093	0.565	0.6336	0.6596	0.7252	0.6352	0.6817	0.7575	0.6873	0.7736	0.7733	0.7011	0.5931	0.6318	0.6253	0.6261	0.6376	0.7708	0.7231	0.6832	0.7061	0.6411	0.6254	0.5893	0.7053
7.66667	1.1463	1.1459	0.7878	1.0737	1.0765	1.1794	1.0998	1.1094	1.1961	1.1574	1.0812	1.1096	1.1234	1.134	1.1027	1.1177	1.1601	1.1486	1.1409	1.1251	1.1447	0.986	1.1524	0.9001	0.6473	0.5881	0.677	0.7129	0.7787	0.6822	0.7371	0.8094	0.7334	0.8225	0.819	0.7617	0.651	0.7003	0.6821	0.684	0.6866	0.8307	0.7754	0.7465	0.7743	0.6929	0.6756	0.6526	0.7352
8	1.1778	1.1766	0.8058	1.1089	1.1145	1.2067	1.13	1.1553	1.2225	1.1859	1.1189	1.1454	1.153	1.1593	1.1446	1.1465	1.2014	1.1833	1.1698	1.1554	1.1725	1.0217	1.1925	0.9362	0.6775	0.6128	0.7109	0.757	0.8199	0.7279	0.785	0.8525	0.7774	0.8607	0.8566	0.8143	0.7093	0.7662	0.7446	0.75	0.735	0.8797	0.8221	0.8038	0.8348	0.7435	0.7293	0.6939	0.7569
8.33333	1.2103	1.2055	0.825	1.1467	1.1524	1.2321	1.158	1.1994	1.2538	1.2153	1.1526	1.1761	1.1831	1.1829	1.1796	1.1722	1.2338	1.2209	1.2019	1.1844	1.2028	1.0547	1.2265	0.965	0.7081	0.6489	0.7452	0.809	0.8638	0.7798	0.8318	0.8962	0.8303	0.9006	0.8997	0.8674	0.7849	0.8292	0.8061	0.8177	0.7842	0.9228	0.8698	0.8575	0.8875	0.7976	0.7842	0.7446	0.7779
8.66667	1.2378	1.2276	0.8431	1.177	1.1792	1.2552	1.1801	1.2278	1.2725	1.2392	1.1788	1.2012	1.2069	1.2027	1.2046	1.1935	1.2612	1.2485	1.2245	1.2064	1.2271	1.0789	1.2519	0.9863	0.7396	0.6819	0.779	0.8499	0.8995	0.8223	0.8738	0.9337	0.8718	0.9367	0.9376	0.9125	0.8468	0.8967	0.8625	0.8777	0.8264	0.9594	0.9164	0.8976	0.9308	0.8393	0.8295	0.7889	0.8002
9	1.2617	1.2498	0.8638	1.2074	1.2082	1.2762	1.1999	1.2538	1.2903	1.2596	1.201	1.2233	1.2265	1.2209	1.2264	1.2148	1.2863	1.2792	1.2437	1.2248	1.2521	1.1038	1.2725	1.0109	0.7734	0.724	0.8136	0.8986	0.9315	0.8624	0.912	0.9709	0.9194	0.9718	0.9757	0.9548	0.9051	0.9465	0.9183	0.9313	0.8694	0.9934	0.9599	0.9366	0.9709	0.879	0.8611	0.8594	0.8206
9.33333	1.283	1.2682	0.8827	1.2325	1.2304	1.2949	1.2199	1.276	1.3026	1.2776	1.2186	1.2462	1.2448	1.2357	1.2447	1.2322	1.309	1.2954	1.2587	1.2419	1.2742	1.123	1.2893	1.0317	0.8134	0.7601	0.8518	0.9372	0.9652	0.8997	0.9472	1.0033	0.9558	1.0005	1.0072	0.9936	0.9527	0.994	0.9718	0.9839	0.9099	1.0274	1.0008	0.974	1.0079	0.9278	0.9019	0.9043	0.8416
9.66667	1.3037	1.2889	0.9035	1.26	1.2553	1.3134	1.2393	1.2958	1.321	1.2936	1.2374	1.2647	1.2618	1.2514	1.2614	1.2485	1.3271	1.309	1.271	1.2548	1.2942	1.1426	1.3042	1.0536	0.8498	0.8062	0.8884	0.9791	0.9975	0.94	0.9834	1.0386	0.9983	1.0282	1.0397	1.0341	0.9988	1.0346	1.0234	1.0282	0.9483	1.0622	1.0376	1.0095	1.0426	0.9684	0.9409	0.9428	0.8629
10	1.3225	1.3021	0.9173	1.2811	1.2725	1.3265	1.2555	1.311	1.3418	1.3092	1.2529	1.2817	1.2765	1.262	1.2769	1.2618	1.3443	1.3235	1.2835	1.2679	1.3077	1.1601	1.316	1.0703	0.8821	0.8612	0.9207	1.0283	1.0261	0.9856	1.0139	1.0785	1.0432	1.0556	1.0787	1.0779	1.0435	1.077	1.0632	1.068	0.9962	1.0951	1.0762	1.0439	1.0795	1.0081	0.9771	0.9729	0.8853
10.3333	1.34	1.318	0.9375	1.3002	1.2882	1.3409	1.2665	1.3234	1.3513	1.3222	1.263	1.2954	1.2919	1.275	1.2905	1.2741	1.3624	1.3309	1.2914	1.2761	1.3192	1.1757	1.3289	1.0837	0.9195	0.9074	0.9546	1.0673	1.0596	1.0234	1.0518	1.1081	1.0714	1.0844	1.1074	1.1099	1.0797	1.1103	1.0969	1.0989	1.0294	1.1212	1.1082	1.0799	1.1073	1.0385	1.0082	1.009	0.9045
10.6667	1.3581	1.33	0.9556	1.3142	1.3043	1.3523	1.2821	1.3341	1.3598	1.335	1.2741	1.3088	1.3039	1.2852	1.3019	1.2853	1.3721	1.3421	1.3011	1.2867	1.3316	1.1882	1.3365	1.0976	0.9547	0.9465	0.986	1.0997	1.0872	1.0543	1.0854	1.1356	1.1	1.109	1.1304	1.135	1.115	1.1437	1.1223	1.1207	1.0647	1.1452	1.1368	1.1046	1.1339	1.0694	1.0364	1.0318	0.9277
11	1.3676	1.3427	0.973	1.3306	1.3211	1.3644	1.2941	1.3449	1.3706	1.346	1.2833	1.3209	1.3169	1.2951	1.3147	1.2946	1.3807	1.3506	1.3085	1.2937	1.3412	1.2008	1.3455	1.1134	0.9856	0.9913	1.0156	1.1367	1.1105	1.0883	1.1126	1.1547	1.1231	1.1302	1.1555	1.1581	1.1391	1.1717	1.1451	1.1447	1.0975	1.165	1.1662	1.1268	1.1564	1.0918	1.0589	1.0638	0.9563
11.3333	1.3819	1.353	0.9881	1.3415	1.3355	1.3757	1.3086	1.354	1.3783	1.3582	1.2935	1.3339	1.3275	1.3032	1.3252	1.304	1.3847	1.3579	1.3147	1.3017	1.351	1.2135	1.3524	1.1266	1.016	1.0243	1.0437	1.1615	1.1316	1.1118	1.1342	1.1748	1.1488	1.1482	1.1742	1.1788	1.1732	1.2058	1.1639	1.1608	1.1252	1.1801	1.1863	1.1433	1.1774	1.1184	1.0877	1.0781	0.983
11.6667	1.3953	1.3635	1.0076	1.357	1.3474	1.3829	1.3179	1.3627	1.3838	1.3677	1.3017	1.3438	1.3352	1.311	1.3395	1.3121	1.3889	1.3648	1.3208	1.3085	1.359	1.2234	1.36	1.1394	1.0495	1.0713	1.0751	1.188	1.15	1.1393	1.1533	1.1887	1.1684	1.1617	1.1892	1.1962	1.1934	1.2287	1.1809	1.1787	1.1513	1.1949	1.2067	1.1614	1.1948	1.1349	1.1074	1.1009	1.0068
12	1.4088	1.3759	1.0253	1.369	1.361	1.3948	1.3289	1.3721	1.3918	1.3778	1.3103	1.355	1.3465	1.3211	1.3455	1.3218	1.3958	1.3727	1.3304	1.3165	1.369	1.235	1.3692	1.1474	1.0786	1.0947	1.1021	1.2052	1.1662	1.1627	1.1735	1.2078	1.1798	1.178	1.2039	1.2134	1.2191	1.2537	1.1973	1.1941	1.1749	1.2092	1.2236	1.1735	1.2119	1.156	1.1314	1.1191	1.0369
12.3333	1.4214	1.3867	1.0423	1.3792	1.3744	1.403	1.341	1.38	1.399	1.3891	1.3185	1.3648	1.3554	1.3294	1.3549	1.3296	1.4034	1.3777	1.3373	1.3241	1.3762	1.2445	1.3749	1.1575	1.1041	1.1288	1.1267	1.2235	1.1817	1.1841	1.1921	1.2209	1.1963	1.1914	1.2162	1.2264	1.2363	1.2764	1.2159	1.2118	1.1938	1.221	1.2374	1.1904	1.2258	1.1727	1.1456	1.1354	1.0583
12.6667	1.433	1.3963	1.0606	1.3884	1.3849	1.412	1.3493	1.3887	1.4073	1.3979	1.3258	1.374	1.3625	1.3362	1.3649	1.336	1.4086	1.3849	1.3455	1.3308	1.3849	1.2537	1.3801	1.1656	1.1235	1.1584	1.1464	1.2389	1.1961	1.2046	1.207	1.2317	1.2058	1.2042	1.2246	1.2361	1.251	1.2949	1.2287	1.2253	1.2138	1.2319	1.2505	1.2021	1.2377	1.1896	1.1636	1.1482	1.08
13	1.439	1.4049	1.0725	1.3984	1.3955	1.4188	1.3587	1.3948	1.4127	1.4035	1.3315	1.3805	1.3698	1.3435	1.3743	1.3405	1.4081	1.3888	1.351	1.3352	1.391	1.2617	1.3839	1.1734	1.1406	1.1912	1.1656	1.2559	1.2071	1.2227	1.2193	1.243	1.2139	1.2134	1.2342	1.2445	1.2632	1.3098	1.2392	1.2354	1.2303	1.2411	1.262	1.2149	1.2483	1.2046	1.1729	1.1611	1.0979
13.3333	1.4512	1.4149	1.0925	1.4074	1.4031	1.4256	1.3656	1.4037	1.4197	1.4113	1.3383	1.3902	1.3751	1.3493	1.3805	1.3463	1.4112	1.3963	1.3566	1.3405	1.3959	1.267	1.3887	1.1824	1.1572	1.2126	1.1796	1.2676	1.2166	1.2394	1.2304	1.2521	1.2255	1.2235	1.2441	1.2578	1.2761	1.3249	1.2525	1.2508	1.2433	1.2512	1.2732	1.2256	1.2585	1.2178	1.193	1.18	1.1119
13.6667	1.4638	1.423	1.1123	1.4175	1.4135	1.4344	1.3739	1.4116	1.4278	1.4192	1.3454	1.3953	1.3823	1.3568	1.3886	1.3544	1.423	1.4044	1.365	1.3482	1.4039	1.2749	1.3958	1.1892	1.1739	1.2378	1.1933	1.282	1.2293	1.2548	1.2418	1.2636	1.2383	1.2339	1.2516	1.2693	1.2909	1.3405	1.2656	1.2622	1.2595	1.2629	1.2855	1.2389	1.2701	1.2319	1.2086	1.1916	1.1293
14	1.4707	1.4332	1.1279	1.4255	1.4235	1.4422	1.3829	1.4206	1.4316	1.4278	1.3532	1.4032	1.3886	1.3622	1.3962	1.36	1.4274	1.4093	1.3698	1.3544	1.4102	1.2829	1.4005	1.198	1.1859	1.2691	1.2055	1.2957	1.2385	1.2758	1.2526	1.2723	1.2464	1.2429	1.2613	1.279	1.3026	1.354	1.2757	1.2713	1.2696	1.2721	1.2928	1.2459	1.2795	1.2464	1.2255	1.2033	1.1426
14.3333	1.4798	1.4439	1.1527	1.4318	1.4302	1.4494	1.3913	1.4257	1.4378	1.4344	1.3572	1.4123	1.3938	1.3675	1.4016	1.3655	1.427	1.4129	1.3745	1.3579	1.416	1.2919	1.405	1.2054	1.1992	1.2924	1.2176	1.3081	1.2459	1.2916	1.2612	1.2813	1.2533	1.2509	1.268	1.2876	1.3109	1.3619	1.2848	1.2793	1.2795	1.2778	1.301	1.254	1.2869	1.2582	1.238	1.2134	1.1558
14.6667	1.4882	1.4502	1.1831	1.4404	1.4375	1.4527	1.3956	1.4318	1.4439	1.4388	1.3661	1.4161	1.3978	1.3717	1.4074	1.3696	1.4338	1.4181	1.3789	1.3629	1.4211	1.3059	1.4096	1.211	1.208	1.3112	1.2278	1.3199	1.2567	1.3038	1.27	1.2886	1.258	1.2593	1.2749	1.2979	1.3207	1.374	1.294	1.2873	1.293	1.2878	1.3085	1.2629	1.2957	1.2679	1.2539	1.2209	1.1668
15	1.4971	1.4604	1.1922	1.4461	1.4473	1.4632	1.4044	1.4406	1.4456	1.4473	1.3728	1.4228	1.4044	1.382	1.4143	1.3733	1.4331	1.4246	1.3858	1.3703	1.4272	1.3135	1.4156	1.2156	1.2207	1.3265	1.2376	1.3309	1.2663	1.3164	1.2821	1.3021	1.2657	1.2694	1.2828	1.3073	1.3322	1.3828	1.3052	1.2953	1.2991	1.2953	1.3135	1.2695	1.3024	1.2774	1.2627	1.2288	1.1795
15.3333	1.5041	1.468	1.2026	1.4535	1.4561	1.4679	1.411	1.4446	1.4527	1.4511	1.3786	1.4281	1.4112	1.387	1.4209	1.3796	1.4355	1.4277	1.3907	1.3759	1.4309	1.3171	1.4206	1.2236	1.2283	1.3432	1.2473	1.3404	1.2771	1.3276	1.2903	1.3087	1.272	1.2772	1.2885	1.3185	1.3397	1.3928	1.3113	1.3045	1.309	1.3038	1.3222	1.2802	1.3093	1.2882	1.2703	1.2378	1.1907
15.6667	1.5154	1.4738	1.2128	1.4612	1.4623	1.4743	1.4189	1.4524	1.457	1.4599	1.3848	1.4337	1.4135	1.3908	1.434	1.3842	1.4353	1.4341	1.3973	1.3803	1.4351	1.3184	1.4227	1.2359	1.2376	1.3569	1.2555	1.3489	1.2833	1.3355	1.2995	1.3175	1.2812	1.2855	1.2953	1.3247	1.345	1.3978	1.3176	1.3102	1.3154	1.31	1.3287	1.2867	1.3161	1.2971	1.2885	1.2449	1.2013
16	1.5227	1.482	1.2233	1.4724	1.4714	1.4807	1.4258	1.4591	1.4603	1.4643	1.392	1.4395	1.4207	1.3973	1.4434	1.388	1.4379	1.4393	1.4034	1.3865	1.441	1.3219	1.4298	1.2483	1.2476	1.3676	1.2688	1.3592	1.2928	1.3442	1.3087	1.3287	1.2874	1.2948	1.3015	1.3329	1.3539	1.403	1.3258	1.3141	1.322	1.3189	1.3358	1.2934	1.3247	1.3063	1.3014	1.2514	1.2121
16.3333	1.5267	1.4913	1.2341	1.477	1.4767	1.4845	1.43	1.4631	1.4661	1.4679	1.3979	1.4425	1.4272	1.4026	1.4475	1.3926	1.4446	1.4408	1.4086	1.3905	1.4431	1.3241	1.4322	1.2502	1.2575	1.3746	1.2767	1.3667	1.3014	1.3513	1.3168	1.3336	1.2902	1.3019	1.308	1.3399	1.3583	1.4151	1.3301	1.3191	1.3277	1.3253	1.3409	1.2988	1.329	1.3132	1.3079	1.2556	1.2229
16.6667	1.532	1.4982	1.2377	1.4811	1.4817	1.4911	1.4348	1.4685	1.471	1.4743	1.4024	1.4476	1.4328	1.4072	1.4516	1.3952	1.4467	1.4447	1.4187	1.3947	1.4455	1.3256	1.4367	1.2522	1.2603	1.3824	1.283	1.3725	1.309	1.358	1.3229	1.3418	1.2949	1.3081	1.3109	1.3448	1.3614	1.4183	1.3331	1.3242	1.3308	1.3301	1.3422	1.3063	1.3325	1.3199	1.3174	1.2595	1.23
17	1.5363	1.5057	1.2475	1.4867	1.4854	1.4945	1.4384	1.4733	1.4738	1.4771	1.4078	1.4491	1.4385	1.4126	1.4523	1.3976	1.4498	1.4485	1.4259	1.3985	1.4516	1.3296	1.4399	1.2553	1.2707	1.3884	1.2917	1.3797	1.3147	1.3604	1.3288	1.3448	1.3032	1.3133	1.3168	1.3516	1.364	1.4191	1.3366	1.3268	1.337	1.3363	1.348	1.3097	1.3375	1.3255	1.3214	1.2644	1.2389
17.3333	1.5416	1.5104	1.2567	1.4906	1.4913	1.5009	1.4427	1.4791	1.4789	1.4844	1.4131	1.4539	1.4455	1.4186	1.4536	1.4023	1.4506	1.4553	1.4293	1.4025	1.4557	1.3306	1.4453	1.2586	1.279	1.3952	1.2985	1.3851	1.3222	1.3672	1.3375	1.3522	1.3055	1.3197	1.3223	1.3584	1.369	1.4242	1.3428	1.3333	1.3423	1.3418	1.3524	1.3159	1.3432	1.3349	1.3423	1.2726	1.2481
17.6667	1.5454	1.5145	1.2645	1.4938	1.4967	1.5117	1.4474	1.4915	1.4823	1.4868	1.4256	1.4597	1.4567	1.431	1.4562	1.4051	1.4618	1.4627	1.4307	1.4093	1.462	1.3348	1.451	1.2613	1.2857	1.4002	1.3066	1.3915	1.3299	1.3717	1.3432	1.3579	1.3125	1.3271	1.3292	1.363	1.3719	1.4231	1.3448	1.3335	1.3452	1.3467	1.3559	1.3197	1.3493	1.3397	1.3485	1.2732	1.2568
18	1.554	1.5176	1.2718	1.4969	1.5031	1.517	1.4523	1.4992	1.4885	1.4925	1.4354	1.4643	1.4623	1.4366	1.4598	1.4112	1.4704	1.4736	1.4355	1.4152	1.476	1.3353	1.463	1.2638	1.2915	1.4079	1.3135	1.398	1.3354	1.3764	1.3507	1.3631	1.3155	1.3312	1.3332	1.3697	1.3749	1.4277	1.35	1.3412	1.3509	1.3533	1.3616	1.3248	1.3541	1.346	1.3544	1.2784	1.2639
18.3333	1.5556	1.5196	1.2809	1.4965	1.5087	1.5216	1.4565	1.5025	1.4985	1.4972	1.4398	1.4679	1.4649	1.4406	1.4603	1.4213	1.4727	1.4792	1.4372	1.4184	1.4839	1.3347	1.4665	1.2659	1.3004	1.4129	1.3218	1.4039	1.3412	1.3802	1.3544	1.3664	1.3199	1.3369	1.3347	1.3717	1.3758	1.4258	1.3524	1.3419	1.3518	1.3569	1.3634	1.3289	1.355	1.3488	1.3557	1.2794	1.2714
18.6667	1.5643	1.5254	1.2893	1.5018	1.5129	1.5236	1.4618	1.5051	1.5054	1.4999	1.4452	1.474	1.4678	1.4427	1.4652	1.4302	1.473	1.4821	1.4402	1.4328	1.4888	1.3346	1.4711	1.2696	1.3072	1.4179	1.3276	1.4081	1.3473	1.3856	1.3607	1.3712	1.3255	1.3425	1.3422	1.3798	1.3765	1.4271	1.3525	1.344	1.356	1.362	1.3695	1.3324	1.3586	1.3546	1.3662	1.2833	1.2805
19	1.5684	1.5252	1.2939	1.5018	1.5194	1.5274	1.466	1.5063	1.5078	1.5029	1.446	1.475	1.4692	1.4464	1.4651	1.4318	1.4736	1.4792	1.4403	1.436	1.4934	1.333	1.4698	1.2686	1.312	1.4221	1.3332	1.4112	1.3514	1.3879	1.3639	1.3757	1.3255	1.3457	1.3429	1.3799	1.3776	1.4241	1.3529	1.3443	1.352	1.3632	1.3679	1.3349	1.3589	1.3569	1.3605	1.2813	1.2852
19.3333	1.5719	1.5313	1.3032	1.5038	1.5298	1.5288	1.4698	1.5094	1.5125	1.5111	1.4519	1.4785	1.4704	1.4497	1.4671	1.4342	1.4738	1.4875	1.442	1.4425	1.4976	1.3343	1.4728	1.273	1.3186	1.4258	1.34	1.4179	1.3555	1.3903	1.3688	1.3808	1.3322	1.3504	1.3478	1.3858	1.3804	1.4263	1.3569	1.3469	1.3583	1.37	1.3737	1.3399	1.364	1.3612	1.3685	1.2837	1.2931
19.6667	1.5758	1.5352	1.3083	1.5064	1.5344	1.5313	1.474	1.5115	1.5158	1.5145	1.4532	1.4828	1.4707	1.4534	1.4698	1.4386	1.4763	1.4878	1.4456	1.4451	1.4977	1.334	1.4735	1.2754	1.3252	1.4297	1.346	1.4201	1.3601	1.3931	1.3721	1.3856	1.3331	1.3545	1.3509	1.3873	1.3806	1.4259	1.3579	1.3484	1.3626	1.3724	1.3787	1.344	1.3659	1.3639	1.3805	1.2869	1.2997
20	1.577	1.5369	1.3149	1.5046	1.5368	1.5321	1.477	1.5151	1.5141	1.5209	1.4559	1.4875	1.4744	1.4554	1.4722	1.441	1.48	1.4907	1.4462	1.4463	1.5003	1.3326	1.4752	1.2765	1.3287	1.4312	1.3508	1.4238	1.3641	1.3965	1.3751	1.3871	1.3367	1.3568	1.3546	1.3917	1.3814	1.4253	1.3586	1.3495	1.3603	1.3758	1.3755	1.3423	1.3681	1.3657	1.3737	1.2845	1.3056
20.3333	1.5815	1.5377	1.3227	1.5048	1.5377	1.5345	1.4805	1.5145	1.5178	1.5287	1.4576	1.4899	1.475	1.4591	1.4749	1.4422	1.4815	1.4893	1.4478	1.447	1.5022	1.3313	1.4777	1.2759	1.3354	1.4336	1.3558	1.428	1.3678	1.3961	1.3791	1.3885	1.3392	1.36	1.3561	1.3932	1.3801	1.4237	1.3599	1.3527	1.3593	1.3771	1.3763	1.3454	1.3694	1.3682	1.3793	1.2856	1.3117
20.6667	1.5855	1.5399	1.3279	1.5054	1.5436	1.5375	1.4859	1.5165	1.5214	1.5359	1.4601	1.4945	1.4795	1.4598	1.478	1.4437	1.4819	1.4959	1.4493	1.4498	1.5043	1.3324	1.4784	1.276	1.3397	1.4382	1.36	1.4315	1.3728	1.3995	1.3849	1.3939	1.3414	1.3633	1.3589	1.3987	1.3796	1.4249	1.3609	1.3555	1.3656	1.3804	1.3816	1.3482	1.3732	1.3696	1.3783	1.2854	1.3173
21	1.5889	1.5416	1.332	1.5046	1.5447	1.5397	1.4931	1.5192	1.5191	1.5393	1.4611	1.5035	1.4841	1.4645	1.48	1.4468	1.487	1.4966	1.4515	1.4547	1.5064	1.3318	1.4816	1.2782	1.3418	1.4388	1.3627	1.4325	1.3736	1.3997	1.3869	1.3975	1.3418	1.3672	1.359	1.3987	1.3805	1.4245	1.3623	1.356	1.3643	1.3821	1.379	1.3514	1.3765	1.3725	1.3805	1.2885	1.3211
21.3333	1.593	1.5444	1.3391	1.506	1.5471	1.5399	1.4987	1.5192	1.5217	1.5399	1.4632	1.5095	1.4839	1.4646	1.4772	1.449	1.484	1.4989	1.4514	1.4528	1.5064	1.3292	1.4804	1.276	1.3487	1.4423	1.3682	1.4359	1.3748	1.4018	1.3883	1.3954	1.3467	1.3671	1.3613	1.3998	1.3775	1.4201	1.3594	1.3536	1.3689	1.3845	1.3826	1.3517	1.3735	1.3714	1.378	1.2856	1.3248
21.6667	1.5944	1.5477	1.3469	1.5088	1.5502	1.5455	1.506	1.5235	1.5262	1.5436	1.4668	1.5129	1.4873	1.47	1.4816	1.4523	1.4906	1.502	1.4555	1.4572	1.5126	1.3309	1.4833	1.2792	1.3535	1.4452	1.3743	1.4408	1.3785	1.405	1.3912	1.4007	1.3486	1.3699	1.3655	1.4044	1.3804	1.422	1.365	1.3542	1.3664	1.3873	1.3856	1.3557	1.3773	1.374	1.3819	1.2883	1.333
22	1.5981	1.5475	1.3511	1.508	1.5493	1.5436	1.5066	1.5227	1.5258	1.5463	1.464	1.5144	1.4871	1.4696	1.4791	1.4525	1.489	1.5024	1.4554	1.4576	1.5145	1.3285	1.4839	1.2777	1.3555	1.4452	1.3778	1.4441	1.3802	1.4046	1.3928	1.4012	1.3471	1.3711	1.3642	1.4041	1.3774	1.418	1.3618	1.3518	1.3672	1.3877	1.3844	1.3541	1.3757	1.3721	1.3836	1.2902	1.3364
22.3333	1.5993	1.5478	1.3572	1.5088	1.5541	1.5463	1.5092	1.5256	1.525	1.5483	1.4699	1.5178	1.49	1.4725	1.4814	1.4553	1.4898	1.5069	1.4576	1.4595	1.5157	1.3269	1.4847	1.2782	1.3605	1.4459	1.3821	1.4463	1.3811	1.4065	1.3933	1.4043	1.349	1.3741	1.3668	1.4055	1.3783	1.421	1.3625	1.3551	1.3717	1.3879	1.3864	1.3566	1.3792	1.3723	1.3837	1.2887	1.3421
22.6667	1.6027	1.5493	1.3624	1.5079	1.5541	1.5494	1.5132	1.5275	1.5284	1.5504	1.4683	1.5205	1.49	1.4744	1.4828	1.456	1.4911	1.5056	1.4579	1.4613	1.5193	1.3261	1.4865	1.2777	1.3619	1.4444	1.3847	1.4448	1.383	1.405	1.3949	1.4043	1.3486	1.376	1.3667	1.407	1.3768	1.4171	1.361	1.354	1.3655	1.3891	1.3823	1.3543	1.3774	1.3718	1.386	1.2897	1.3449
23	1.6008	1.5511	1.3669	1.5074	1.5566	1.5516	1.516	1.5288	1.5315	1.5519	1.472	1.5217	1.4936	1.4774	1.4811	1.4594	1.4933	1.504	1.4602	1.4635	1.5201	1.3283	1.4871	1.2779	1.3649	1.4446	1.3882	1.4451	1.3848	1.4066	1.3965	1.4011	1.3496	1.3755	1.3671	1.4053	1.3749	1.4198	1.3593	1.3493	1.3677	1.3901	1.3876	1.3547	1.3787	1.3726	1.3818	1.2883	1.3486
23.3333	1.6038	1.5505	1.3731	1.5077	1.5616	1.5552	1.5187	1.5322	1.5342	1.556	1.4741	1.5247	1.4964	1.4797	1.4843	1.461	1.4997	1.51	1.4627	1.4679	1.5271	1.327	1.4905	1.2809	1.3702	1.4458	1.3921	1.4464	1.3856	1.4088	1.3981	1.4059	1.351	1.3783	1.3681	1.4093	1.3756	1.4217	1.3598	1.3527	1.367	1.3914	1.3858	1.3575	1.3793	1.3733	1.3825	1.2893	1.3541
Panel C: OD Norm
NDM-1 KPN												CRE E. coli												ESBL KPN												MDR E. coli
CsgD			Fnr			RecA			AcrA			CsgD			Fnr			RecA			AcrA			CsgD			Fnr			RecA			AcrA			CsgD			Fnr			RecA			AcrA
Wx	Wy	Wxy	Wx	Wy	Wxy	Wx	Wy	Wxy	Wx	Wy	Wxy	Wx	Wy	Wxy	Wx	Wy	Wxy	Wx	Wy	Wxy	Wx	Wy	Wxy	Wx	Wy	Wxy	Wx	Wy	Wxy	Wx	Wy	Wxy	Wx	Wy	Wxy	Wx	Wy	Wxy	Wx	Wy	Wxy	Wx	Wy	Wxy	Wx	Wy	Wxy
1.02636	0.972755	0.953672	1.02636	0.969528	0.978718	1.02636	0.95732	1.00559	1.02636	0.962091	1.02993	1.03048	0.932064	0.879032	1.03048	0.909856	0.896041	1.03048	0.944468	0.926494	1.03048	0.941868	1.01027	1.02641	0.0522809	0.957282	1.02641	0.992554	0.940665	1.02641	0.999059	0.964336	1.02641	0.932513	0.977739	1.03048	0.932064	0.879032	1.03048	0.909856	0.896041	1.03048	0.944468	0.926494	1.03048	0.941868	1.01027
0.991487	0.981876	0.985454	0.991487	0.952549	0.981174	0.991487	0.974088	0.969808	0.991487	0.984752	1.00741	1.00782	0.920032	0.374786	1.00782	0.933475	0.952935	1.00782	0.948033	0.225644	1.00782	0.959323	0.985764	1.02304	0.0344098	0.482834	1.02304	0.941135	0.951168	1.02304	0.948111	0.575482	1.02304	0.981423	0.940273	1.00782	0.920032	0.374786	1.00782	0.933475	0.952935	1.00782	0.948033	0.225644	1.00782	0.959323	0.985764
0.985454	1.00924	0.948269	0.985454	1.02194	0.976964	0.985454	0.962371	0.948901	0.985454	0.946866	0.98826	1.02208	0.895521	0.398034	1.02208	0.955535	0.918175	1.02208	0.998019	0.257062	1.02208	1.00641	0.968533	0.996238	0.382348	0.603621	0.996238	1.02626	0.962141	0.996238	1.03331	0.452971	0.996238	1.14156	0.926869	1.02208	0.895521	0.398034	1.02208	0.955535	0.918175	1.02208	0.998019	0.257062	1.02208	1.00641	0.968533
OD580nm Growth Curves
Time (h)	NDM1 KPN																														CRE E. coli
	No Treatment			TMP			csgD Only			fnr Only			recA Only			acrA Only			csgD + TMP			fnr + TMP			recA + TMP			acrA + TMP			No Treatment			TMP			csgD Only			fnr Only			recA Only			acrA Only			csgD + TMP
0	0	0	0	0	0	0	0.0438	0.0198	0.0198	0	0.0136	0	0.0549	0.0622	0.0437	0.0363	0.0396	0.0596	0.0237	0.0246	0.0217	0	0.0508	0	0	0.0626	0.0349	0.0204	0.0531	0.0433	0	0	0	0	0	0	0.0215	0.0182	0.0533	0.0492	0.0214	0	0.0475	0.0402	0.0402	0.0228	0.029	0.0104	0.0385
0.333333	0.0055	0.0034	0.002	0.0012	0.0055	0.0034	0.0315	0.0043	0.0195	0.0287	0.0132	0.0196	0.0224	0.0348	0.0186	0.0441	0.042	0.0267	0.0377	0.0114	0	0.0084	0.0057	0.014	0.0159	0.033	0.0122	0.0186	0.0456	0.0214	0.0013	0.0002	0.0006	0.0142	0.0047	0.0166	0.0135	0.0115	0.0248	0.0322	0.0212	0.0039	0.0061	0.0074	0.0067	0.0399	0.0357	0.0169	0.0185
0.666667	0.0069	0.0051	0.0013	0.0034	0.0069	0.0051	0.0141	0.0071	0.0152	0.0162	0.0063	0.0251	0.0106	0.0106	0.0065	0.0219	0.0119	0.0033	0.0173	0.0149	0.0074	0.0063	0.0045	0.0137	0.0188	0.0186	0.0011	0.0077	0.0149	0.0093	0.0022	0.0013	0.0019	0.0154	0.0046	0.014	0.0113	0.0126	0.0112	0.0143	0.0032	0.0007	0.006	0	0.0027	0.0225	0.0185	0.0069	0.0087
1	0.008	0.0072	0.0037	0.0058	0.008	0.0072	0.0103	0.0019	0.0062	0.014	0.0026	0.0261	0.0062	0.0067	0.0023	0.0117	0.0072	0.0047	0.0092	0.0066	0.003	0.0062	0	0.0101	0.0197	0.0112	0.0073	0.0029	0.0077	0.0064	0.004	0.0017	0.0032	0.0165	0.0028	0.0152	0.0039	0.0072	0.007	0.0131	0.0024	0.0044	0.0076	0.0042	0.0005	0.0112	0.0119	0.0045	0.0057
1.33333	0.0085	0.0056	0.0054	0.0169	0.0085	0.0056	0	0.0003	0.0019	0.0112	0.003	0.0243	0.0026	0.003	0.002	0.0043	0.0039	0.0002	0.0025	0.0039	0.0011	0.0064	0.0034	0.0112	0.0213	0.0067	0.0055	0	0.0027	0.0032	0.0061	0.0033	0.0032	0.0172	0.0056	0.0155	0.0015	0.0026	0.002	0	0.001	0.0019	0.0034	0.0028	0	0.0029	0.0025	0.0003	0.0047
1.66667	0.0106	0.0062	0.0082	0.0185	0.0106	0.0062	0.0004	0	0	0.0081	0.0034	0.0258	0.0003	0.0012	0	0.0008	0	0	0.001	0.0024	0.0009	0.0065	0.0029	0.0108	0.0192	0.004	0.0025	0.001	0.0003	0	0.0061	0.0041	0.0033	0.0182	0.0056	0.0138	0.0004	0	0	0.0006	0	0.0021	0	0.003	0.0061	0.0014	0.0022	0	0.0023
2	0.0142	0.0102	0.0094	0.0205	0.0142	0.0102	0.001	0.0001	0	0.0085	0.0025	0.0278	0	0.0014	0.0022	0.0016	0.0017	0.0021	0	0	0.0005	0.006	0.0013	0.0091	0.0192	0	0	0.0018	0	0.0002	0.0078	0.0053	0.0046	0.0193	0.0066	0.0151	0.0007	0.0007	0.0007	0.0001	0.001	0.0039	0.0005	0.0023	0.0068	0.0018	0.0023	0.0024	0.001
2.33333	0.0216	0.0169	0.0157	0.0248	0.0216	0.0169	0.0027	0.0029	0.0016	0.0098	0	0.0279	0.0004	0	0.0023	0	0.0022	0.0023	0.0016	0.0012	0.0027	0.005	0.0025	0.0085	0.0221	0.002	0.0004	0.0051	0.0021	0.0004	0.0095	0.0077	0.0071	0.0216	0.0095	0.0176	0	0.0012	0.0013	0.0002	0.0008	0.0032	0.0006	0.0032	0.0089	0	0	0.0003	0
2.66667	0.0376	0.0317	0.0258	0.0334	0.0376	0.0317	0.005	0.0045	0.0071	0.0105	0.0046	0.0322	0.0018	0.0024	0.0041	0.002	0.0044	0.0048	0.0085	0.0059	0.0048	0.0094	0.0025	0.0069	0.0254	0.0013	0.0011	0.0121	0.0047	0.0046	0.0131	0.0119	0.0104	0.0287	0.0154	0.0211	0.0017	0.0027	0.0012	0.0013	0.0006	0.0155	0.0013	0.0037	0.0107	0.0028	0.0007	0.0045	0.0032
3	0.0662	0.0583	0.0467	0.0485	0.0662	0.0583	0.0097	0.0114	0.0184	0.0166	0.0084	0.0373	0.0055	0.0058	0.0087	0.0071	0.0092	0.0114	0.0207	0.0131	0.0136	0.0163	0.0063	0.0071	0.0362	0.0057	0.0048	0.0262	0.0111	0.0108	0.022	0.0185	0.0158	0.0389	0.0245	0.0286	0.0044	0.0052	0.0029	0.0058	0.0039	0.0237	0.0034	0.0062	0.0166	0.004	0.0025	0.008	0.0034
3.33333	0.1095	0.0995	0.0795	0.0728	0.1095	0.0995	0.021	0.02	0.04	0.0238	0.0181	0.0485	0.0083	0.0115	0.0153	0.0136	0.0252	0.0251	0.0415	0.0253	0.0279	0.0266	0.0168	0.0107	0.0555	0.012	0.0103	0.0504	0.0221	0.02	0.0336	0.0313	0.0283	0.0563	0.0391	0.0388	0.0038	0.0053	0.0027	0.006	0.0073	0.0265	0.0001	0.0054	0.0179	0.0021	0.0012	0.0131	0.0055
3.66667	0.1676	0.1604	0.1284	0.1076	0.1676	0.1604	0.0411	0.0375	0.0768	0.0389	0.0312	0.0722	0.0219	0.0286	0.0265	0.0297	0.049	0.0457	0.0741	0.0457	0.051	0.0504	0.0297	0.0215	0.088	0.0272	0.0243	0.0846	0.0424	0.0389	0.0563	0.0519	0.0475	0.0801	0.0599	0.0581	0.0103	0.0099	0.006	0.0173	0.0171	0.0361	0.0027	0.009	0.0196	0.0082	0.0074	0.0243	0.0082
4	0.2516	0.2492	0.1897	0.1624	0.2516	0.2492	0.0735	0.0636	0.1229	0.0658	0.059	0.1107	0.0498	0.0555	0.0497	0.0547	0.0875	0.0843	0.1173	0.0794	0.0896	0.0953	0.0562	0.0443	0.1367	0.059	0.0553	0.1357	0.0717	0.0678	0.0845	0.0768	0.0714	0.1179	0.0914	0.0837	0.0105	0.0134	0.0081	0.0289	0.0289	0.0491	0.0013	0.0075	0.0211	0.0146	0.014	0.0429	0.0132
4.33333	0.3602	0.3675	0.2763	0.2433	0.3602	0.3675	0.1128	0.1024	0.185	0.1076	0.1012	0.1658	0.0913	0.0975	0.0829	0.0848	0.1321	0.1321	0.1804	0.1239	0.1364	0.1662	0.1033	0.0841	0.1934	0.1061	0.0968	0.2067	0.113	0.1079	0.1119	0.1028	0.0971	0.1582	0.1272	0.1142	0.0178	0.0195	0.0116	0.0523	0.0565	0.0729	0.0001	0.009	0.0231	0.0226	0.0203	0.0614	0.0179
4.66667	0.485	0.4928	0.3739	0.3339	0.485	0.4928	0.18	0.1648	0.2727	0.17	0.1729	0.2495	0.1514	0.1496	0.1353	0.1381	0.2065	0.2128	0.2602	0.1918	0.2087	0.2413	0.1775	0.1556	0.2618	0.1665	0.1575	0.2915	0.1772	0.1714	0.1434	0.1318	0.1224	0.2102	0.1724	0.1553	0.0231	0.0246	0.0147	0.0817	0.0905	0.0956	0.0012	0.0086	0.0259	0.038	0.0333	0.0848	0.0246
5	0.6083	0.5907	0.4809	0.4284	0.6083	0.5907	0.2653	0.246	0.3702	0.2344	0.2465	0.3784	0.2236	0.2138	0.2079	0.2135	0.2901	0.2999	0.3467	0.2794	0.2935	0.3115	0.2605	0.2461	0.338	0.2366	0.229	0.386	0.2655	0.2498	0.1658	0.1491	0.1425	0.2536	0.2133	0.1871	0.0302	0.0341	0.0201	0.1101	0.1253	0.1154	0.003	0.0091	0.0274	0.0595	0.0549	0.115	0.0337
5.33333	0.6897	0.5825	0.5698	0.5089	0.6897	0.5825	0.3547	0.3329	0.4684	0.2952	0.3199	0.4894	0.2976	0.284	0.286	0.2996	0.3832	0.4065	0.4303	0.3719	0.3744	0.3851	0.341	0.351	0.4162	0.3207	0.307	0.4786	0.3605	0.3338	0.189	0.1662	0.1589	0.2793	0.228	0.2077	0.0385	0.0444	0.0253	0.1387	0.1687	0.1547	0.0012	0.0094	0.086	0.0854	0.0755	0.1232	0.0477
5.66667	0.7392	0.6562	0.6147	0.5956	0.7392	0.6562	0.4417	0.4221	0.5722	0.363	0.393	0.5567	0.3723	0.3588	0.3758	0.3957	0.4656	0.5173	0.5088	0.4662	0.4564	0.4624	0.416	0.4321	0.4979	0.4064	0.3898	0.5612	0.4649	0.4262	0.2417	0.1955	0.1886	0.3249	0.2838	0.258	0.0504	0.0551	0.0353	0.1782	0.2186	0.1971	0.0081	0.0121	0.0915	0.1235	0.1094	0.1481	0.0607
6	0.8239	0.6768	0.6168	0.6442	0.8239	0.6768	0.5291	0.5063	0.6682	0.437	0.4734	0.608	0.4424	0.4333	0.4676	0.479	0.5568	0.6067	0.5847	0.5503	0.5373	0.5391	0.4942	0.5074	0.5725	0.4962	0.4679	0.6383	0.5665	0.5087	0.3065	0.2436	0.246	0.3785	0.3505	0.3171	0.0615	0.0703	0.0414	0.2035	0.2376	0.2393	0.0104	0.0117	0.0918	0.1445	0.1321	0.1938	0.0814
6.33333	0.8952	0.7227	0.6667	0.7145	0.8952	0.7227	0.6113	0.5911	0.7396	0.5127	0.5611	0.6706	0.513	0.51	0.5587	0.5601	0.6433	0.6827	0.6569	0.632	0.6127	0.6145	0.57	0.5792	0.6509	0.5921	0.5499	0.7204	0.6544	0.5844	0.3723	0.3107	0.315	0.4411	0.4353	0.386	0.0741	0.0858	0.0482	0.2331	0.2611	0.2755	0.0166	0.0142	0.0959	0.162	0.1505	0.2509	0.1046
6.66667	0.9366	0.7684	0.7126	0.7702	0.9366	0.7684	0.688	0.68	0.7926	0.59	0.6435	0.7474	0.5851	0.5836	0.6444	0.6439	0.719	0.7399	0.7212	0.7063	0.6864	0.6823	0.643	0.6566	0.7211	0.6843	0.6294	0.7909	0.7332	0.6597	0.4411	0.3825	0.3844	0.5023	0.508	0.4556	0.0901	0.1075	0.0592	0.2699	0.2935	0.3115	0.0355	0.0154	0.1076	0.1901	0.1794	0.316	0.1325
7	0.9714	0.8075	0.755	0.8182	0.9714	0.8075	0.758	0.7577	0.8324	0.6566	0.7143	0.824	0.6528	0.6537	0.7215	0.7157	0.7863	0.8001	0.7778	0.7781	0.7549	0.7378	0.7095	0.7227	0.7825	0.7652	0.7039	0.8489	0.7998	0.7317	0.5051	0.4559	0.4557	0.5714	0.5721	0.5199	0.1093	0.1319	0.0764	0.3142	0.3291	0.354	0.0619	0.0202	0.1264	0.2285	0.2214	0.3764	0.159
7.33333	1.0081	0.8561	0.7977	0.8697	1.0081	0.8561	0.8138	0.8074	0.8678	0.703	0.7716	0.8655	0.709	0.7107	0.786	0.7651	0.8438	0.8449	0.8288	0.8331	0.8102	0.7934	0.763	0.7645	0.8337	0.8292	0.7663	0.8951	0.8523	0.7844	0.5699	0.5263	0.5239	0.6341	0.6312	0.5816	0.1288	0.1547	0.0869	0.3571	0.3605	0.3937	0.0944	0.0241	0.1537	0.2777	0.2743	0.4407	0.1899
7.66667	1.0419	0.9047	0.8453	0.9159	1.0419	0.9047	0.8616	0.8506	0.8967	0.7521	0.8229	0.9133	0.7618	0.7658	0.8405	0.8122	0.893	0.8888	0.8799	0.8753	0.8557	0.8464	0.8152	0.8075	0.8869	0.8792	0.8202	0.9445	0.9016	0.8334	0.6295	0.5939	0.5882	0.6892	0.6823	0.6405	0.1424	0.1694	0.1069	0.4029	0.3947	0.4348	0.1297	0.0319	0.1888	0.333	0.3335	0.5041	0.2167
8	1.0743	0.9417	0.8886	0.9571	1.0743	0.9417	0.9098	0.9021	0.9258	0.8082	0.8765	0.9686	0.8104	0.8165	0.8868	0.8666	0.9362	0.9368	0.9242	0.935	0.9012	0.8955	0.8713	0.8607	0.93	0.9244	0.8704	0.9862	0.9468	0.8847	0.6858	0.6527	0.6446	0.7446	0.7354	0.6891	0.1644	0.1906	0.1251	0.4492	0.4324	0.484	0.1706	0.0447	0.2244	0.3712	0.3743	0.5752	0.2417
8.33333	1.1059	0.9854	0.9417	1.0018	1.1059	0.9854	0.9536	0.9386	0.9536	0.8482	0.9226	1.0067	0.8504	0.8542	0.9293	0.906	0.9749	0.9746	0.9664	0.9773	0.945	0.9414	0.911	0.897	0.9772	0.9607	0.9086	1.0284	0.9869	0.9206	0.7429	0.714	0.7042	0.7945	0.7637	0.7386	0.193	0.2199	0.1439	0.5036	0.4718	0.5305	0.2088	0.0656	0.2761	0.4339	0.4349	0.6229	0.2749
8.66667	1.134	1.0199	0.9849	1.0408	1.134	1.0199	0.9946	0.9834	0.9828	0.9011	0.9691	1.05	0.8955	0.8991	0.9665	0.9557	1.0102	1.0132	1.0025	1.0178	0.9806	0.984	0.9564	0.9442	1.0169	0.9946	0.9509	1.0653	1.0289	0.9652	0.7901	0.7597	0.7481	0.8341	0.7948	0.778	0.2328	0.262	0.1612	0.561	0.5131	0.5791	0.2582	0.0992	0.3505	0.4895	0.4958	0.6688	0.3133
9	1.1578	1.0544	1.0333	1.0793	1.1578	1.0544	1.0325	1.0168	1.0115	0.9451	1.006	1.0834	0.9351	0.9347	0.999	0.9955	1.0419	1.0476	1.0358	1.047	1.0161	1.0189	0.9961	0.9795	1.0592	1.0241	0.9835	1.0986	1.0675	1	0.8342	0.805	0.7932	0.886	0.8461	0.832	0.2826	0.3132	0.1853	0.6128	0.5549	0.625	0.3217	0.1601	0.4393	0.5529	0.5589	0.7148	0.3618
9.33333	1.1798	1.0851	1.0754	1.1139	1.1798	1.0851	1.065	1.0546	1.0352	0.9948	1.0466	1.118	0.9735	0.9771	1.0256	1.0359	1.0662	1.0797	1.0681	1.0799	1.044	1.0551	1.0363	1.0259	1.0936	1.0529	1.0179	1.1262	1.097	1.0405	0.8703	0.844	0.8317	0.9191	0.8807	0.8696	0.3407	0.3702	0.2162	0.6724	0.6006	0.6759	0.389	0.2434	0.5087	0.6062	0.6134	0.7603	0.4163
9.66667	1.2009	1.1151	1.1135	1.1464	1.2009	1.1151	1.0954	1.0816	1.0602	1.0312	1.0776	1.1484	1.009	1.0107	1.0527	1.0673	1.0921	1.1074	1.0965	1.1004	1.0707	1.0874	1.0687	1.0583	1.1283	1.0756	1.0437	1.1539	1.1298	1.0713	0.9091	0.8821	0.8701	0.9616	0.9113	0.9099	0.3942	0.429	0.2548	0.7269	0.6476	0.7223	0.4552	0.3247	0.5648	0.6438	0.6516	0.8016	0.4738
10	1.222	1.1372	1.142	1.1718	1.222	1.1372	1.1231	1.1138	1.0799	1.0742	1.1077	1.1773	1.0435	1.0502	1.0756	1.1017	1.1149	1.1351	1.1215	1.1256	1.0952	1.1191	1.1026	1.0954	1.1548	1.0979	1.071	1.1777	1.1569	1.1069	0.9419	0.9151	0.9068	0.9855	0.9493	0.9401	0.4586	0.4934	0.3044	0.7822	0.7007	0.7773	0.517	0.3705	0.6208	0.68	0.691	0.8475	0.5294
10.3333	1.2384	1.1579	1.161	1.1921	1.2384	1.1579	1.1488	1.1385	1.1031	1.101	1.1342	1.1998	1.0722	1.0755	1.0976	1.128	1.1346	1.1553	1.1422	1.1486	1.1185	1.1499	1.1311	1.1212	1.1801	1.121	1.0961	1.2024	1.1816	1.1351	0.9733	0.9458	0.9382	1.0113	0.9735	0.9618	0.5176	0.5513	0.3562	0.8291	0.7525	0.8171	0.5679	0.405	0.671	0.7256	0.7323	0.8798	0.5834
10.6667	1.2545	1.184	1.201	1.2213	1.2545	1.184	1.1718	1.1629	1.1231	1.1333	1.1574	1.2205	1.1032	1.1106	1.1168	1.1543	1.1569	1.1758	1.1631	1.1678	1.1363	1.1765	1.1597	1.1511	1.2072	1.1409	1.1186	1.2224	1.2046	1.1665	1.0054	0.9802	0.9731	1.0508	1.0281	1.0121	0.5859	0.6104	0.4071	0.8754	0.8277	0.877	0.6287	0.4452	0.725	0.765	0.7801	0.9257	0.6417
11	1.2676	1.2034	1.2288	1.2436	1.2676	1.2034	1.193	1.1864	1.1433	1.1603	1.1787	1.2415	1.1299	1.1329	1.1358	1.1788	1.1756	1.1945	1.1818	1.1877	1.1566	1.2031	1.1868	1.1756	1.2272	1.1606	1.1396	1.2418	1.2279	1.1937	1.0371	1.0139	1.005	1.0779	1.0676	1.0444	0.6327	0.6622	0.4634	0.9105	0.8861	0.9198	0.6633	0.4886	0.7631	0.8066	0.8221	0.963	0.6949
11.3333	1.2823	1.2226	1.2479	1.2618	1.2823	1.2226	1.2103	1.2066	1.16	1.1871	1.1954	1.2603	1.1585	1.1598	1.1521	1.1988	1.1924	1.2107	1.197	1.2059	1.1728	1.2246	1.21	1.1999	1.2474	1.1763	1.1578	1.2651	1.2452	1.2188	1.0663	1.0411	1.0361	1.1069	1.0918	1.0734	0.6816	0.7011	0.5276	0.9324	0.917	0.9523	0.7003	0.5315	0.8094	0.8491	0.8655	1.0064	0.7309
11.6667	1.2938	1.2403	1.2727	1.2808	1.2938	1.2403	1.2272	1.2259	1.1808	1.2055	1.2131	1.2773	1.1778	1.1774	1.1688	1.2187	1.2118	1.2263	1.2128	1.2229	1.1888	1.2461	1.2319	1.2164	1.266	1.1953	1.177	1.2831	1.2647	1.2398	1.0955	1.0709	1.0659	1.1333	1.1288	1.104	0.7179	0.7365	0.5878	0.9577	0.9446	0.9831	0.7313	0.574	0.8441	0.8884	0.9049	1.0396	0.7608
12	1.3062	1.2587	1.2939	1.2983	1.3062	1.2587	1.2424	1.2421	1.1974	1.2274	1.2286	1.2913	1.2039	1.1991	1.1841	1.2368	1.2253	1.2388	1.2275	1.2389	1.2033	1.2652	1.2528	1.237	1.2803	1.2098	1.1922	1.3013	1.2835	1.2628	1.1232	1.0994	1.0921	1.1589	1.1575	1.1277	0.7625	0.775	0.6382	0.9747	0.9662	1.0066	0.767	0.6314	0.8861	0.9249	0.9442	1.0781	0.7902
12.3333	1.3174	1.278	1.314	1.3158	1.3174	1.278	1.2542	1.2571	1.2167	1.2458	1.2405	1.3072	1.221	1.2145	1.1989	1.2543	1.24	1.2511	1.2395	1.253	1.2153	1.2829	1.2675	1.2537	1.2969	1.2255	1.207	1.3209	1.3006	1.2813	1.1467	1.125	1.1159	1.1878	1.1844	1.1578	0.7977	0.8096	0.6773	0.9957	0.9906	1.0342	0.7994	0.6646	0.9172	0.9712	0.9848	1.1067	0.819
12.6667	1.3274	1.2896	1.3301	1.329	1.3274	1.2896	1.2679	1.2698	1.233	1.2617	1.2541	1.3229	1.2373	1.2299	1.2134	1.2733	1.257	1.2642	1.2521	1.2677	1.2293	1.299	1.2824	1.2674	1.3122	1.24	1.2206	1.3389	1.3178	1.3008	1.17	1.1472	1.137	1.2043	1.2095	1.1718	0.8285	0.8395	0.7137	1.0176	1.0126	1.0565	0.8292	0.6954	0.9501	1.0016	1.0207	1.1384	0.8428
13	1.3366	1.3086	1.3479	1.345	1.3366	1.3086	1.28	1.2854	1.2488	1.2778	1.2655	1.3333	1.2541	1.2442	1.2262	1.2875	1.271	1.2745	1.2629	1.2794	1.24	1.3136	1.2967	1.2812	1.3234	1.253	1.2345	1.3533	1.3329	1.3148	1.1901	1.1704	1.1555	1.2289	1.2304	1.1993	0.8595	0.8677	0.7498	1.0402	1.0336	1.0771	0.858	0.7241	0.9809	1.0304	1.0484	1.1706	0.8681
13.3333	1.3438	1.3214	1.3647	1.357	1.3438	1.3214	1.2902	1.2968	1.2651	1.2929	1.277	1.3464	1.2692	1.2585	1.2392	1.2994	1.2868	1.2836	1.2727	1.2913	1.2497	1.3245	1.3092	1.2943	1.3385	1.265	1.2464	1.3672	1.3458	1.3281	1.2109	1.188	1.1738	1.2438	1.2536	1.221	0.8908	0.8975	0.7879	1.0591	1.0519	1.0962	0.8916	0.7549	1.0142	1.0595	1.0817	1.1966	0.8902
13.6667	1.3529	1.3308	1.3785	1.3692	1.3529	1.3308	1.302	1.3086	1.2816	1.3052	1.2851	1.3582	1.2851	1.272	1.2504	1.3104	1.3021	1.2957	1.2812	1.3022	1.2608	1.3373	1.3226	1.306	1.3462	1.2778	1.2587	1.3792	1.3576	1.3407	1.2355	1.2149	1.1908	1.2613	1.2691	1.2377	0.9168	0.9222	0.8158	1.0849	1.0705	1.1137	0.9178	0.7831	1.0446	1.0998	1.1133	1.22	0.9117
14	1.3611	1.3417	1.3876	1.3811	1.3611	1.3417	1.3112	1.3165	1.2947	1.3179	1.2958	1.3688	1.2985	1.2859	1.2612	1.3149	1.3098	1.3022	1.2909	1.3105	1.2683	1.3446	1.332	1.3166	1.3579	1.2884	1.2678	1.388	1.3681	1.3491	1.2529	1.2346	1.2111	1.2802	1.2824	1.2531	0.9501	0.9523	0.8493	1.102	1.0859	1.1348	0.9518	0.8183	1.0791	1.1336	1.1533	1.2411	0.9316
14.3333	1.3663	1.351	1.3993	1.3944	1.3663	1.351	1.3205	1.3267	1.3064	1.3293	1.3039	1.3791	1.3074	1.293	1.272	1.3216	1.3231	1.3094	1.3002	1.3214	1.2778	1.3517	1.344	1.3263	1.367	1.2993	1.2779	1.3984	1.3771	1.3576	1.2683	1.2517	1.226	1.2912	1.2921	1.261	0.9745	0.9767	0.8724	1.1188	1.1058	1.1518	0.9773	0.8429	1.1022	1.1621	1.1814	1.2559	0.9535
14.6667	1.3724	1.3552	1.4085	1.4034	1.3724	1.3552	1.3284	1.3344	1.3193	1.3372	1.3103	1.3848	1.3172	1.3032	1.2822	1.3248	1.3299	1.314	1.3078	1.3305	1.2862	1.3553	1.3517	1.3357	1.3787	1.3082	1.2864	1.406	1.3834	1.3614	1.2807	1.2632	1.2384	1.3041	1.3022	1.2752	1.0041	1.0024	0.8994	1.1333	1.1306	1.1679	1.009	0.8772	1.1297	1.1811	1.2055	1.2688	0.9709
15	1.3757	1.3632	1.4135	1.4108	1.3757	1.3632	1.3365	1.3431	1.3327	1.348	1.3191	1.3947	1.3269	1.3149	1.2927	1.3304	1.339	1.3198	1.3128	1.3393	1.295	1.3606	1.3603	1.3461	1.3847	1.3169	1.2966	1.41	1.3884	1.3674	1.2908	1.275	1.2473	1.3132	1.309	1.2848	1.0307	1.0294	0.929	1.1477	1.144	1.1849	1.04	0.9102	1.1534	1.2111	1.2347	1.2836	0.9919
15.3333	1.3816	1.3706	1.4182	1.4185	1.3816	1.3706	1.343	1.3509	1.3415	1.3514	1.3238	1.4043	1.3318	1.3218	1.2999	1.3366	1.3477	1.3254	1.3184	1.3462	1.3012	1.3627	1.3671	1.3516	1.3908	1.3257	1.3032	1.4146	1.3933	1.3705	1.3015	1.2883	1.2574	1.3224	1.3149	1.2926	1.052	1.0527	0.955	1.1585	1.158	1.1951	1.0675	0.9409	1.1753	1.242	1.2572	1.2943	1.0115
15.6667	1.3843	1.3743	1.4226	1.4255	1.3843	1.3743	1.3505	1.3573	1.3522	1.3565	1.3293	1.413	1.3353	1.3293	1.3085	1.3413	1.3515	1.3299	1.3241	1.3541	1.3106	1.3659	1.3707	1.3577	1.3982	1.334	1.3103	1.419	1.3974	1.3751	1.3082	1.2938	1.2658	1.3286	1.3217	1.3001	1.0735	1.0753	0.9808	1.1704	1.1727	1.2054	1.0998	0.9704	1.1924	1.2465	1.2699	1.3048	1.0302
16	1.3885	1.3773	1.4257	1.4328	1.3885	1.3773	1.3562	1.363	1.3611	1.3602	1.335	1.4164	1.3419	1.3364	1.3173	1.3459	1.3566	1.3319	1.3294	1.3613	1.3155	1.3694	1.3744	1.3622	1.4008	1.3392	1.3137	1.4234	1.4031	1.379	1.3169	1.3037	1.2735	1.3344	1.3277	1.3114	1.0942	1.0966	1.0052	1.1781	1.1835	1.2146	1.1266	0.9987	1.2139	1.2569	1.2786	1.3151	1.0483
16.3333	1.3915	1.3802	1.4294	1.4386	1.3915	1.3802	1.3619	1.3687	1.3713	1.3656	1.3412	1.4234	1.3468	1.345	1.3247	1.3492	1.3616	1.3391	1.334	1.366	1.3196	1.3705	1.3767	1.3661	1.4045	1.3467	1.3198	1.4287	1.4069	1.3841	1.3244	1.3105	1.2816	1.3403	1.3318	1.3193	1.1203	1.1225	1.0262	1.1852	1.1946	1.2229	1.1467	1.0269	1.2321	1.2654	1.2878	1.3234	1.0638
16.6667	1.3942	1.3812	1.4319	1.4407	1.3942	1.3812	1.3665	1.3732	1.3794	1.3678	1.3427	1.426	1.3496	1.3508	1.3316	1.3552	1.3648	1.3399	1.337	1.3725	1.326	1.3717	1.3787	1.3692	1.4073	1.3496	1.3231	1.4309	1.4109	1.3882	1.3275	1.3173	1.287	1.3458	1.3353	1.3265	1.1384	1.1392	1.0466	1.1905	1.2037	1.2295	1.1625	1.0594	1.2461	1.2612	1.2869	1.3306	1.0879
17	1.3973	1.3836	1.4328	1.4441	1.3973	1.3836	1.3705	1.3776	1.3864	1.3718	1.3459	1.4307	1.3516	1.3536	1.336	1.3578	1.3692	1.3407	1.3417	1.3765	1.3296	1.3753	1.3855	1.3728	1.4105	1.3541	1.3271	1.4343	1.4161	1.3915	1.3356	1.3256	1.2925	1.352	1.3387	1.3335	1.1554	1.1538	1.0744	1.1969	1.2104	1.2329	1.1781	1.0902	1.2583	1.2668	1.2864	1.3342	1.1018
17.3333	1.3997	1.3875	1.4367	1.447	1.3997	1.3875	1.3747	1.3815	1.3933	1.3739	1.3488	1.4347	1.3544	1.3599	1.3418	1.36	1.3737	1.3442	1.3452	1.3806	1.3339	1.3787	1.3856	1.3753	1.4134	1.3582	1.3312	1.4386	1.4184	1.3946	1.3407	1.3311	1.2999	1.3577	1.3446	1.3416	1.1684	1.1657	1.0924	1.201	1.2164	1.2385	1.1921	1.1128	1.2681	1.2681	1.2916	1.3438	1.1126
17.6667	1.4032	1.3901	1.4381	1.4483	1.4032	1.3901	1.3772	1.3851	1.3987	1.375	1.3497	1.4369	1.3588	1.3638	1.3445	1.3606	1.3799	1.3474	1.3466	1.3846	1.3377	1.3804	1.3895	1.3779	1.4142	1.3622	1.3347	1.4407	1.4229	1.3981	1.3448	1.3346	1.3032	1.3619	1.3475	1.349	1.1819	1.178	1.1107	1.2037	1.2192	1.2445	1.2036	1.1379	1.2782	1.2606	1.2893	1.3488	1.122
18	1.4055	1.3931	1.44	1.452	1.4055	1.3931	1.3808	1.3887	1.4051	1.3775	1.3518	1.4385	1.3595	1.3691	1.3464	1.363	1.3799	1.3466	1.352	1.3892	1.3414	1.3834	1.3908	1.3819	1.4174	1.3656	1.3379	1.4438	1.4262	1.4012	1.3476	1.3403	1.3097	1.3671	1.3504	1.3539	1.1907	1.1864	1.1225	1.2064	1.2228	1.2465	1.2142	1.1551	1.2856	1.2591	1.2855	1.3453	1.1317
18.3333	1.408	1.395	1.443	1.4519	1.408	1.395	1.384	1.3909	1.4096	1.3788	1.3536	1.4408	1.3617	1.3757	1.35	1.3663	1.3848	1.3473	1.3521	1.3907	1.3447	1.3866	1.3928	1.3842	1.4181	1.3702	1.3421	1.4458	1.4274	1.404	1.3512	1.3453	1.313	1.3697	1.3527	1.3608	1.1979	1.1938	1.1341	1.2104	1.2294	1.2529	1.2238	1.1682	1.2922	1.2556	1.2828	1.3484	1.1388
18.6667	1.4107	1.4011	1.4437	1.4527	1.4107	1.4011	1.3844	1.3937	1.4141	1.3795	1.3545	1.4434	1.3617	1.3784	1.3515	1.3673	1.3869	1.3466	1.355	1.3945	1.3475	1.3879	1.3946	1.3855	1.4205	1.3731	1.344	1.4478	1.4299	1.4054	1.3514	1.3474	1.3158	1.3715	1.3527	1.3661	1.2086	1.2021	1.1449	1.2131	1.2333	1.256	1.2327	1.1825	1.297	1.246	1.2754	1.3523	1.1463
19	1.4111	1.4024	1.4475	1.4555	1.4111	1.4024	1.3865	1.3981	1.4173	1.3796	1.3572	1.4471	1.3637	1.3828	1.3576	1.3712	1.3903	1.349	1.355	1.3968	1.3492	1.3903	1.3949	1.388	1.4226	1.3743	1.3468	1.4514	1.4322	1.4062	1.3533	1.3487	1.3172	1.3759	1.3569	1.3723	1.2148	1.2084	1.1537	1.2162	1.2369	1.2616	1.2393	1.1971	1.3043	1.2396	1.2671	1.355	1.1499
19.3333	1.4124	1.4046	1.4505	1.4571	1.4124	1.4046	1.3852	1.3995	1.4192	1.3818	1.3577	1.4483	1.3641	1.3851	1.3594	1.3713	1.3937	1.3491	1.3584	1.4012	1.3501	1.3929	1.3983	1.3905	1.4257	1.3777	1.3489	1.4553	1.4343	1.4083	1.356	1.3516	1.3221	1.3806	1.3544	1.3761	1.2219	1.2169	1.1612	1.2186	1.2389	1.2628	1.2466	1.2063	1.3101	1.2334	1.2603	1.3532	1.158
19.6667	1.4128	1.4021	1.4532	1.4582	1.4128	1.4021	1.3859	1.3995	1.4214	1.3819	1.3553	1.4507	1.3645	1.3851	1.3618	1.3704	1.3972	1.3496	1.3593	1.4014	1.3516	1.3942	1.3965	1.3909	1.4287	1.3795	1.349	1.4581	1.4341	1.4074	1.355	1.3529	1.3223	1.3874	1.3489	1.3739	1.2283	1.2202	1.169	1.2175	1.2427	1.2678	1.2522	1.2192	1.3159	1.2296	1.2555	1.3491	1.1615
20	1.4132	1.4035	1.4525	1.4583	1.4132	1.4035	1.3836	1.3982	1.426	1.3808	1.3551	1.453	1.3642	1.3884	1.3634	1.3713	1.3976	1.3485	1.358	1.4019	1.3498	1.3935	1.3985	1.3921	1.4274	1.381	1.3515	1.4593	1.4341	1.4086	1.3569	1.3531	1.3221	1.3873	1.3422	1.3694	1.2333	1.2251	1.1744	1.217	1.2464	1.2707	1.2575	1.2262	1.3214	1.2229	1.2496	1.3472	1.1656
20.3333	1.413	1.401	1.4548	1.46	1.413	1.401	1.3829	1.3975	1.4282	1.3778	1.3521	1.4542	1.3624	1.3867	1.3652	1.3702	1.3969	1.3462	1.3575	1.4028	1.3471	1.395	1.3976	1.3925	1.4313	1.3813	1.3525	1.4633	1.4354	1.4084	1.354	1.3556	1.322	1.3846	1.3372	1.3667	1.2402	1.2285	1.1809	1.2199	1.2486	1.2729	1.26	1.2359	1.3253	1.214	1.2407	1.3448	1.1688
20.6667	1.4114	1.3988	1.4582	1.4629	1.4114	1.3988	1.3813	1.3945	1.4304	1.3771	1.3515	1.4538	1.3606	1.3857	1.3684	1.3708	1.4014	1.3476	1.3581	1.4046	1.3461	1.3948	1.3973	1.3913	1.4303	1.3816	1.3523	1.4644	1.4359	1.4076	1.3481	1.3507	1.3266	1.3805	1.3315	1.3631	1.2447	1.2327	1.1871	1.2243	1.2493	1.2735	1.2643	1.2424	1.3297	1.211	1.2372	1.3385	1.1725
21	1.4085	1.3974	1.4563	1.4611	1.4085	1.3974	1.3806	1.3945	1.4326	1.3767	1.3518	1.4563	1.3612	1.3859	1.3699	1.3708	1.4017	1.3479	1.3567	1.4034	1.3435	1.3939	1.3961	1.3908	1.4317	1.3823	1.3522	1.4662	1.4348	1.4058	1.3397	1.3445	1.3201	1.3717	1.3233	1.3564	1.2506	1.2352	1.1928	1.225	1.2508	1.2836	1.2654	1.2503	1.332	1.2087	1.2342	1.3371	1.173
21.3333	1.404	1.3916	1.4547	1.4614	1.404	1.3916	1.3809	1.3924	1.4352	1.3756	1.3502	1.4566	1.359	1.3835	1.3696	1.3697	1.4027	1.3447	1.3541	1.4005	1.3424	1.3947	1.395	1.3909	1.4322	1.3814	1.3496	1.4677	1.4335	1.4057	1.3329	1.3376	1.3147	1.3669	1.3186	1.3526	1.2519	1.2387	1.1963	1.2207	1.2498	1.2865	1.269	1.2555	1.3367	1.2007	1.2272	1.3333	1.1774
21.6667	1.4024	1.3917	1.456	1.4613	1.4024	1.3917	1.3804	1.3929	1.4356	1.3736	1.3498	1.4565	1.3603	1.382	1.3698	1.3711	1.4031	1.3464	1.3554	1.3994	1.3412	1.3935	1.3942	1.3902	1.4313	1.3817	1.3486	1.4668	1.434	1.4056	1.3258	1.3305	1.3068	1.3635	1.3143	1.3497	1.2531	1.2362	1.199	1.2155	1.2489	1.2842	1.2716	1.2586	1.3388	1.1955	1.2188	1.329	1.1776
22	1.4007	1.3914	1.4561	1.4606	1.4007	1.3914	1.3789	1.3914	1.4366	1.3726	1.3493	1.4544	1.3586	1.3817	1.3716	1.3693	1.4036	1.3455	1.3539	1.3995	1.3398	1.3948	1.3965	1.3889	1.4326	1.3807	1.3479	1.468	1.433	1.4049	1.3218	1.3249	1.3005	1.3584	1.3104	1.3442	1.2547	1.2364	1.2018	1.2099	1.2483	1.279	1.2697	1.2638	1.3381	1.1897	1.2157	1.329	1.1807
22.3333	1.3975	1.3875	1.453	1.4585	1.3975	1.3875	1.3793	1.3913	1.4374	1.3717	1.3491	1.4527	1.3588	1.3777	1.3717	1.3699	1.4032	1.3455	1.3526	1.3964	1.3391	1.3935	1.3956	1.3886	1.4333	1.3788	1.3473	1.4665	1.4332	1.404	1.3137	1.3195	1.2934	1.3515	1.3058	1.341	1.2549	1.2335	1.2046	1.2054	1.256	1.2713	1.2662	1.2662	1.3437	1.1825	1.2073	1.325	1.1829
22.6667	1.3957	1.3871	1.454	1.4573	1.3957	1.3871	1.3799	1.3903	1.4384	1.3713	1.3495	1.4534	1.3593	1.3779	1.3713	1.3699	1.4026	1.3476	1.3524	1.3943	1.3384	1.3928	1.3939	1.3856	1.4322	1.3765	1.3469	1.4664	1.4302	1.4035	1.3087	1.312	1.2864	1.3466	1.3006	1.3373	1.2519	1.2305	1.2054	1.1992	1.2568	1.2642	1.2623	1.2682	1.3405	1.1791	1.2009	1.318	1.1835
23	1.3928	1.3828	1.451	1.4536	1.3928	1.3828	1.3764	1.3884	1.4372	1.3716	1.3488	1.4505	1.3565	1.3754	1.3706	1.368	1.4023	1.3451	1.3523	1.3938	1.3365	1.393	1.393	1.386	1.4299	1.3774	1.3454	1.4664	1.4305	1.4022	1.3021	1.3076	1.2793	1.3384	1.2947	1.3315	1.25	1.2289	1.2057	1.1936	1.2533	1.2563	1.255	1.2746	1.3394	1.1719	1.1967	1.317	1.181
23.3333	1.3889	1.3833	1.4488	1.4512	1.3889	1.3833	1.3757	1.3872	1.4385	1.3719	1.3503	1.4493	1.3585	1.3747	1.3716	1.3678	1.4004	1.3438	1.349	1.3924	1.3354	1.3925	1.3928	1.385	1.4319	1.3772	1.345	1.4658	1.4311	1.4022	1.2966	1.3024	1.2739	1.3333	1.2891	1.3253	1.2471	1.2265	1.2038	1.1886	1.2495	1.249	1.253	1.2764	1.3348	1.1661	1.1892	1.3139	1.1788
23.6667	1.3871	1.3827	1.4513	1.4506	1.3871	1.3827	1.3779	1.3866	1.4372	1.3712	1.3483	1.4489	1.3579	1.3727	1.3702	1.3699	1.3999	1.3419	1.3485	1.3915	1.3357	1.3937	1.393	1.383	1.4316	1.3757	1.3462	1.4663	1.4313	1.4017	1.2913	1.2967	1.2691	1.3309	1.2848	1.3245	1.2456	1.2239	1.2011	1.1822	1.2417	1.2404	1.2475	1.2729	1.3278	1.1633	1.1846	1.3069	1.1805
24	1.3852	1.3807	1.4493	1.4487	1.3852	1.3807	1.3761	1.3854	1.4369	1.3698	1.3487	1.4475	1.3587	1.3722	1.3707	1.368	1.4017	1.3444	1.3501	1.3901	1.336	1.3917	1.391	1.383	1.4313	1.3755	1.3446	1.4664	1.431	1.4003	1.2869	1.2917	1.2638	1.325	1.2806	1.3208	1.2441	1.2215	1.1993	1.173	1.2371	1.233	1.2421	1.2699	1.3266	1.1556	1.1798	1.3052	1.1766
Panel D: Synergy
		Synergy	Error
NDM-1 KPN	CsgD	-0.02545	0.17062
NDM-1 KPN	Fnr	-0.02126	0.19448
NDM-1 KPN	RecA	-0.11557	0.09098
NDM-1 KPN	AcrA	-0.06454	0.14979
CRE E. coli	CsgD	-0.30751	0.15038
CRE E. coli	Fnr	-0.05935	0.13325
CRE E. coli	RecA	0.07789	0.10893
CRE E. coli	AcrA	-0.11702	0.21227
ESBL KPN	CsgD	-0.35955	0.31294
ESBL KPN	Fnr	-0.12864	0.17068
ESBL KPN	RecA	-0.05878	0.09007
ESBL KPN	AcrA	0.04518	0.3728
MDR E. coli	CsgD	-0.02345	0.10974
MDR E. coli	Fnr	0.0615	0.1332
MDR E. coli	RecA	-0.13796	0.1994
MDR E. coli	AcrA	-0.13829	0.15714
[truncated: 71 more columns]

## Sheet: Synergy Data
Figure S2 Panel a & b: Synergy vs Nodes
Gene	Nodes	Edges	Node Degree	Cluster Coefficient	Synergy	Synergy Error	Antibiotic	Antibiotic Target
acrA	16	45	5.62	0.652	0.89074	0.1169	Amp	Cell Wall Synthesis
bglG	19	71	7.47	0.801	-0.43946	0.06016	Amp	Cell Wall Synthesis
crp	15	32	4.27	0.856	-0.18665	0.0456	Amp	Cell Wall Synthesis
csgD	8	28	7	1	-0.02153	0.10268	Amp	Cell Wall Synthesis
cyoA	42	396	18.9	0.821	0.22901	0.31843	Amp	Cell Wall Synthesis
dam	21	110	10.5	0.904	0.04174	0.08559	Amp	Cell Wall Synthesis
dinB	16	30	3.75	0.865	-0.10557	0.30958	Amp	Cell Wall Synthesis
fiu	17	77	9.06	0.921	-0.17754	0.19757	Amp	Cell Wall Synthesis
flhC	43	665	30.9	0.952	0.01769	0.1529	Amp	Cell Wall Synthesis
flhD	44	646	29.4	0.945	0.000465011	0.14613	Amp	Cell Wall Synthesis
fnr	10	16	3.2	0.919	0.23028	0.15541	Amp	Cell Wall Synthesis
fur	6	9	3	0.844	0.01727	0.14704	Amp	Cell Wall Synthesis
gadX	19	102	10.7	0.853	-0.41167	0.05652	Amp	Cell Wall Synthesis
hfq	20	75	7.5	0.866	-0.17121	0.02899	Amp	Cell Wall Synthesis
marA	7	11	3.14	0.857	-0.16483	0.04907	Amp	Cell Wall Synthesis
mutS	33	128	7.76	0.724	-0.44828	0.19086	Amp	Cell Wall Synthesis
phoP	20	46	4.6	0.855	-0.34897	0.04997	Amp	Cell Wall Synthesis
polB	15	40	5.33	0.837	-0.45044	0.13589	Amp	Cell Wall Synthesis
recA	69	509	14.8	0.652	0.77598	0.09729	Amp	Cell Wall Synthesis
rob	19	70	7.37	0.941	0.10748	0.1458	Amp	Cell Wall Synthesis
rpoS	28	109	7.79	0.786	0.70164	0.14115	Amp	Cell Wall Synthesis
soxS	8	10	2.5	0.81	-0.24576	0.07399	Amp	Cell Wall Synthesis
tar	60	1189	39.6	0.882	-0.07243	0.07676	Amp	Cell Wall Synthesis
tolC	49	188	7.67	0.718	0.20474	0.2302	Amp	Cell Wall Synthesis
wzc	34	214	12.6	0.826	-0.03242	0.34553	Amp	Cell Wall Synthesis
ybjG	8	10	2.5	0.851	-0.19177	0.07075	Amp	Cell Wall Synthesis
ydhY	13	36	5.54	0.806	0.29971	0.37736	Amp	Cell Wall Synthesis
ydiV	45	307	13.6	0.712	-0.15813	0.07487	Amp	Cell Wall Synthesis
yehS	6	8	2.67	0.883	0.05735	0.34766	Amp	Cell Wall Synthesis
yjjZ	55	540	19.6	0.74	0.77703	0.12943	Amp	Cell Wall Synthesis
acrA	16	45	5.62	0.652	0.04719	0.02506	Cro	Cell Wall Synthesis
bglG	19	71	7.47	0.801	0.000810348	0.11425	Cro	Cell Wall Synthesis
crp	15	32	4.27	0.856	-0.05216	0.06	Cro	Cell Wall Synthesis
csgD	8	28	7	1	0.04801	0.05045	Cro	Cell Wall Synthesis
cyoA	42	396	18.9	0.821	0.35108	0.47343	Cro	Cell Wall Synthesis
dam	21	110	10.5	0.904	-0.03812	0.04831	Cro	Cell Wall Synthesis
dinB	16	30	3.75	0.865	0.34468	0.44284	Cro	Cell Wall Synthesis
fiu	17	77	9.06	0.921	-0.08522	0.13221	Cro	Cell Wall Synthesis
flhC	43	665	30.9	0.952	-0.30935	0.03614	Cro	Cell Wall Synthesis
flhD	44	646	29.4	0.945	-0.40457	0.08242	Cro	Cell Wall Synthesis
fnr	10	16	3.2	0.919	-0.14356	0.08753	Cro	Cell Wall Synthesis
fur	6	9	3	0.844	-0.22727	0.05022	Cro	Cell Wall Synthesis
gadX	19	102	10.7	0.853	-0.14916	0.11154	Cro	Cell Wall Synthesis
hfq	20	75	7.5	0.866	-0.03488	0.04681	Cro	Cell Wall Synthesis
marA	7	11	3.14	0.857	0.20722	0.04958	Cro	Cell Wall Synthesis
mutS	33	128	7.76	0.724	0.062	0.15777	Cro	Cell Wall Synthesis
phoP	20	46	4.6	0.855	0.0087	0.07839	Cro	Cell Wall Synthesis
polB	15	40	5.33	0.837	-0.21825	0.05153	Cro	Cell Wall Synthesis
recA	69	509	14.8	0.652	0.02594	0.02422	Cro	Cell Wall Synthesis
rob	19	70	7.37	0.941	0.12989	0.24068	Cro	Cell Wall Synthesis
rpoS	28	109	7.79	0.786	0.25279	0.32667	Cro	Cell Wall Synthesis
soxS	8	10	2.5	0.81	0.22626	0.17339	Cro	Cell Wall Synthesis
tar	60	1189	39.6	0.882	-0.03447	0.02914	Cro	Cell Wall Synthesis
tolC	49	188	7.67	0.718	0.45537	0.38103	Cro	Cell Wall Synthesis
wzc	34	214	12.6	0.826	0.45404	0.38971	Cro	Cell Wall Synthesis
ybjG	8	10	2.5	0.851	0.11894	0.16605	Cro	Cell Wall Synthesis
ydhY	13	36	5.54	0.806	0.51991	0.54576	Cro	Cell Wall Synthesis
ydiV	45	307	13.6	0.712	0.17652	0.15397	Cro	Cell Wall Synthesis
yehS	6	8	2.67	0.883	0.36211	0.56349	Cro	Cell Wall Synthesis
yjjZ	55	540	19.6	0.74	0.02228	0.02987	Cro	Cell Wall Synthesis
acrA	16	45	5.62	0.652	0.41166	0.05784	Tet	Protein Synthesis
bglG	19	71	7.47	0.801	0.05903	0.09581	Tet	Protein Synthesis
crp	15	32	4.27	0.856	0.18939	0.05554	Tet	Protein Synthesis
csgD	8	28	7	1	0.37268	0.26331	Tet	Protein Synthesis
cyoA	42	396	18.9	0.821	-0.30775	0.08552	Tet	Protein Synthesis
dam	21	110	10.5	0.904	-0.04802	0.28208	Tet	Protein Synthesis
dinB	16	30	3.75	0.865	-0.10486	0.41865	Tet	Protein Synthesis
fiu	17	77	9.06	0.921	-0.02444	0.08077	Tet	Protein Synthesis
flhC	43	665	30.9	0.952	0.02234	0.16574	Tet	Protein Synthesis
flhD	44	646	29.4	0.945	0.03027	0.15467	Tet	Protein Synthesis
fnr	10	16	3.2	0.919	0.1029	0.15985	Tet	Protein Synthesis
fur	6	9	3	0.844	0.04074	0.15503	Tet	Protein Synthesis
gadX	19	102	10.7	0.853	0.17157	0.05433	Tet	Protein Synthesis
hfq	20	75	7.5	0.866	-0.45283	0.03989	Tet	Protein Synthesis
marA	7	11	3.14	0.857	-0.10808	0.09752	Tet	Protein Synthesis
mutS	33	128	7.76	0.724	-0.22555	0.12832	Tet	Protein Synthesis
phoP	20	46	4.6	0.855	0.04503	0.06845	Tet	Protein Synthesis
polB	15	40	5.33	0.837	-0.02582	0.08465	Tet	Protein Synthesis
recA	69	509	14.8	0.652	0.03069	0.1128	Tet	Protein Synthesis
rob	19	70	7.37	0.941	-0.04977	0.21793	Tet	Protein Synthesis
rpoS	28	109	7.79	0.786	0.49853	0.27835	Tet	Protein Synthesis
soxS	8	10	2.5	0.81	-0.35316	0.19422	Tet	Protein Synthesis
tar	60	1189	39.6	0.882	-0.23251	0.05543	Tet	Protein Synthesis
tolC	49	188	7.67	0.718	0.41999	0.31055	Tet	Protein Synthesis
wzc	34	214	12.6	0.826	0.39773	0.38971	Tet	Protein Synthesis
ybjG	8	10	2.5	0.851	0.18946	0.2158	Tet	Protein Synthesis
ydhY	13	36	5.54	0.806	0.16514	0.4872	Tet	Protein Synthesis
ydiV	45	307	13.6	0.712	0.1608	0.21183	Tet	Protein Synthesis
yehS	6	8	2.67	0.883	0.3621	0.45259	Tet	Protein Synthesis
yjjZ	55	540	19.6	0.74	-0.19609	0.0819	Tet	Protein Synthesis
acrA	16	45	5.62	0.652	0.1887	0.03692	Ery	Protein Synthesis
bglG	19	71	7.47	0.801	0.09637	0.05184	Ery	Protein Synthesis
crp	15	32	4.27	0.856	-0.46197	0.05892	Ery	Protein Synthesis
csgD	8	28	7	1	-0.12324	0.06873	Ery	Protein Synthesis
cyoA	42	396	18.9	0.821	0.45049	0.48133	Ery	Protein Synthesis
dam	21	110	10.5	0.904	0.07841	0.11042	Ery	Protein Synthesis
dinB	16	30	3.75	0.865	0.1975	0.09661	Ery	Protein Synthesis
fiu	17	77	9.06	0.921	-0.03267	0.06432	Ery	Protein Synthesis
flhC	43	665	30.9	0.952	0.11532	0.13654	Ery	Protein Synthesis
flhD	44	646	29.4	0.945	0.07782	0.17168	Ery	Protein Synthesis
fnr	10	16	3.2	0.919	0.07208	0.14229	Ery	Protein Synthesis
fur	6	9	3	0.844	0.12617	0.10247	Ery	Protein Synthesis
gadX	19	102	10.7	0.853	-0.07978	0.04849	Ery	Protein Synthesis
hfq	20	75	7.5	0.866	-0.17153	0.03447	Ery	Protein Synthesis
marA	7	11	3.14	0.857	0.04721	0.04704	Ery	Protein Synthesis
mutS	33	128	7.76	0.724	-0.07956	0.10209	Ery	Protein Synthesis
phoP	20	46	4.6	0.855	0.07203	0.05335	Ery	Protein Synthesis
polB	15	40	5.33	0.837	0.044	0.07244	Ery	Protein Synthesis
recA	69	509	14.8	0.652	0.12875	0.03607	Ery	Protein Synthesis
rob	19	70	7.37	0.941	0.16925	0.24483	Ery	Protein Synthesis
rpoS	28	109	7.79	0.786	0.14095	0.03831	Ery	Protein Synthesis
soxS	8	10	2.5	0.81	-0.10697	0.07438	Ery	Protein Synthesis
tar	60	1189	39.6	0.882	0.03546	0.04218	Ery	Protein Synthesis
tolC	49	188	7.67	0.718	0.18088	0.02758	Ery	Protein Synthesis
wzc	34	214	12.6	0.826	0.63849	0.41338	Ery	Protein Synthesis
ybjG	8	10	2.5	0.851	0.01932	0.08965	Ery	Protein Synthesis
ydhY	13	36	5.54	0.806	0.09005	0.09078	Ery	Protein Synthesis
ydiV	45	307	13.6	0.712	0.02262	0.09246	Ery	Protein Synthesis
yehS	6	8	2.67	0.883	0.57651	0.56263	Ery	Protein Synthesis
yjjZ	55	540	19.6	0.74	0.09547	0.0432	Ery	Protein Synthesis
acrA	16	45	5.62	0.652	0.3112	0.10484	Cm	Protein Synthesis
bglG	19	71	7.47	0.801	0.00251	0.06609	Cm	Protein Synthesis
crp	15	32	4.27	0.856	-0.09735	0.06146	Cm	Protein Synthesis
csgD	8	28	7	1	-0.02393	0.06487	Cm	Protein Synthesis
cyoA	42	396	18.9	0.821	-0.04999	0.13417	Cm	Protein Synthesis
dam	21	110	10.5	0.904	0.34458	0.27748	Cm	Protein Synthesis
dinB	16	30	3.75	0.865	0.04469	0.02923	Cm	Protein Synthesis
fiu	17	77	9.06	0.921	0.20543	0.08994	Cm	Protein Synthesis
flhC	43	665	30.9	0.952	0.01765	0.10752	Cm	Protein Synthesis
flhD	44	646	29.4	0.945	0.01241	0.11446	Cm	Protein Synthesis
fnr	10	16	3.2	0.919	0.10159	0.12588	Cm	Protein Synthesis
fur	6	9	3	0.844	0.26303	0.08243	Cm	Protein Synthesis
gadX	19	102	10.7	0.853	-0.10487	0.06208	Cm	Protein Synthesis
hfq	20	75	7.5	0.866	-0.08811	0.05258	Cm	Protein Synthesis
marA	7	11	3.14	0.857	0.11535	0.05749	Cm	Protein Synthesis
mutS	33	128	7.76	0.724	-0.0019	0.09905	Cm	Protein Synthesis
phoP	20	46	4.6	0.855	-0.1547	0.04243	Cm	Protein Synthesis
polB	15	40	5.33	0.837	0.24595	0.10805	Cm	Protein Synthesis
recA	69	509	14.8	0.652	0.47587	0.08354	Cm	Protein Synthesis
rob	19	70	7.37	0.941	0.00643	0.01916	Cm	Protein Synthesis
rpoS	28	109	7.79	0.786	0.47949	0.12915	Cm	Protein Synthesis
soxS	8	10	2.5	0.81	-0.03803	0.12809	Cm	Protein Synthesis
tar	60	1189	39.6	0.882	0.1765	0.05598	Cm	Protein Synthesis
tolC	49	188	7.67	0.718	0.0231	0.01031	Cm	Protein Synthesis
wzc	34	214	12.6	0.826	-0.00392	0.01078	Cm	Protein Synthesis
ybjG	8	10	2.5	0.851	-0.1041	0.12278	Cm	Protein Synthesis
ydhY	13	36	5.54	0.806	0.01681	0.0199	Cm	Protein Synthesis
ydiV	45	307	13.6	0.712	0.15205	0.11955	Cm	Protein Synthesis
yehS	6	8	2.67	0.883	-0.06074	0.03323	Cm	Protein Synthesis
yjjZ	55	540	19.6	0.74	0.01074	0.12615	Cm	Protein Synthesis
acrA	16	45	5.62	0.652	0.69773	0.09806	Puro	Protein Synthesis
bglG	19	71	7.47	0.801	0.24336	0.08281	Puro	Protein Synthesis
crp	15	32	4.27	0.856	0.15954	0.06345	Puro	Protein Synthesis
csgD	8	28	7	1	0.16445	0.08423	Puro	Protein Synthesis
cyoA	42	396	18.9	0.821	0.12649	0.1192	Puro	Protein Synthesis
dam	21	110	10.5	0.904	-0.00255	0.12218	Puro	Protein Synthesis
dinB	16	30	3.75	0.865	0.22233	0.34221	Puro	Protein Synthesis
fiu	17	77	9.06	0.921	-0.29245	0.11227	Puro	Protein Synthesis
flhC	43	665	30.9	0.952	0.02495	0.14376	Puro	Protein Synthesis
flhD	44	646	29.4	0.945	0.15901	0.12372	Puro	Protein Synthesis
fnr	10	16	3.2	0.919	0.22993	0.12222	Puro	Protein Synthesis
fur	6	9	3	0.844	0.18485	0.12765	Puro	Protein Synthesis
gadX	19	102	10.7	0.853	0.05561	0.07244	Puro	Protein Synthesis
hfq	20	75	7.5	0.866	-0.14312	0.05786	Puro	Protein Synthesis
marA	7	11	3.14	0.857	-0.08425	0.05913	Puro	Protein Synthesis
mutS	33	128	7.76	0.724	-0.1983	0.15982	Puro	Protein Synthesis
phoP	20	46	4.6	0.855	0.00392	0.11269	Puro	Protein Synthesis
polB	15	40	5.33	0.837	-0.02876	0.09231	Puro	Protein Synthesis
recA	69	509	14.8	0.652	0.65359	0.08375	Puro	Protein Synthesis
rob	19	70	7.37	0.941	0.14337	0.19016	Puro	Protein Synthesis
rpoS	28	109	7.79	0.786	0.26692	0.13749	Puro	Protein Synthesis
soxS	8	10	2.5	0.81	-0.24754	0.11653	Puro	Protein Synthesis
tar	60	1189	39.6	0.882	-0.05252	0.06212	Puro	Protein Synthesis
tolC	49	188	7.67	0.718	0.67377	0.27645	Puro	Protein Synthesis
wzc	34	214	12.6	0.826	0.3913	0.34799	Puro	Protein Synthesis
ybjG	8	10	2.5	0.851	-0.25343	0.13592	Puro	Protein Synthesis
ydhY	13	36	5.54	0.806	0.51132	0.43056	Puro	Protein Synthesis
ydiV	45	307	13.6	0.712	-0.22176	0.13724	Puro	Protein Synthesis
yehS	6	8	2.67	0.883	0.1423	0.43614	Puro	Protein Synthesis
yjjZ	55	540	19.6	0.74	0.22693	0.11742	Puro	Protein Synthesis
acrA	16	45	5.62	0.652	-0.12426	0.05292	Cip	DNA Replication
bglG	19	71	7.47	0.801	0.08725	0.04726	Cip	DNA Replication
crp	15	32	4.27	0.856	-0.03211	0.09297	Cip	DNA Replication
csgD	8	28	7	1	-0.09999	0.05114	Cip	DNA Replication
cyoA	42	396	18.9	0.821	-0.336	0.0628	Cip	DNA Replication
dam	21	110	10.5	0.904	-0.06818	0.13117	Cip	DNA Replication
dinB	16	30	3.75	0.865	0.37031	0.3179	Cip	DNA Replication
fiu	17	77	9.06	0.921	-0.10798	0.10675	Cip	DNA Replication
flhC	43	665	30.9	0.952	0.03189	0.15209	Cip	DNA Replication
flhD	44	646	29.4	0.945	0.2453	0.13444	Cip	DNA Replication
fnr	10	16	3.2	0.919	0.58046	0.12351	Cip	DNA Replication
fur	6	9	3	0.844	0.31637	0.12294	Cip	DNA Replication
gadX	19	102	10.7	0.853	-0.05544	0.0355	Cip	DNA Replication
hfq	20	75	7.5	0.866	-0.09058	0.04998	Cip	DNA Replication
marA	7	11	3.14	0.857	-0.21851	0.07455	Cip	DNA Replication
mutS	33	128	7.76	0.724	0.01081	0.0938	Cip	DNA Replication
phoP	20	46	4.6	0.855	-0.00357	0.04565	Cip	DNA Replication
polB	15	40	5.33	0.837	-0.25136	0.10398	Cip	DNA Replication
recA	69	509	14.8	0.652	0.20651	0.0361	Cip	DNA Replication
rob	19	70	7.37	0.941	0.26777	0.16233	Cip	DNA Replication
rpoS	28	109	7.79	0.786	0.17219	0.04645	Cip	DNA Replication
soxS	8	10	2.5	0.81	-0.02164	0.09853	Cip	DNA Replication
tar	60	1189	39.6	0.882	-0.19894	0.0853	Cip	DNA Replication
tolC	49	188	7.67	0.718	0.55978	0.2549	Cip	DNA Replication
wzc	34	214	12.6	0.826	0.43721	0.32712	Cip	DNA Replication
ybjG	8	10	2.5	0.851	0.11011	0.15085	Cip	DNA Replication
ydhY	13	36	5.54	0.806	0.28473	0.4093	Cip	DNA Replication
ydiV	45	307	13.6	0.712	0.05028	0.26995	Cip	DNA Replication
yehS	6	8	2.67	0.883	0.27669	0.38947	Cip	DNA Replication
yjjZ	55	540	19.6	0.74	0.0709	0.05251	Cip	DNA Replication
acrA	16	45	5.62	0.652	0.22444	0.09632	Sdi	DNA/RNA Synthesis
bglG	19	71	7.47	0.801	0.05697	0.09652	Sdi	DNA/RNA Synthesis
crp	15	32	4.27	0.856	0.03978	0.07425	Sdi	DNA/RNA Synthesis
csgD	8	28	7	1	-0.09405	0.07962	Sdi	DNA/RNA Synthesis
cyoA	42	396	18.9	0.821	0.12046	0.1078	Sdi	DNA/RNA Synthesis
dam	21	110	10.5	0.904	0.29517	0.26206	Sdi	DNA/RNA Synthesis
dinB	16	30	3.75	0.865	-0.55023	0.32856	Sdi	DNA/RNA Synthesis
fiu	17	77	9.06	0.921	-0.05335	0.13801	Sdi	DNA/RNA Synthesis
flhC	43	665	30.9	0.952	0.07628	0.14279	Sdi	DNA/RNA Synthesis
flhD	44	646	29.4	0.945	0.15732	0.12791	Sdi	DNA/RNA Synthesis
fnr	10	16	3.2	0.919	0.22685	0.12459	Sdi	DNA/RNA Synthesis
fur	6	9	3	0.844	0.17933	0.12053	Sdi	DNA/RNA Synthesis
gadX	19	102	10.7	0.853	-0.0973	0.07896	Sdi	DNA/RNA Synthesis
hfq	20	75	7.5	0.866	-0.08888	0.07512	Sdi	DNA/RNA Synthesis
marA	7	11	3.14	0.857	0.16725	0.06262	Sdi	DNA/RNA Synthesis
mutS	33	128	7.76	0.724	-0.13937	0.18061	Sdi	DNA/RNA Synthesis
phoP	20	46	4.6	0.855	-0.0842	0.08747	Sdi	DNA/RNA Synthesis
polB	15	40	5.33	0.837	0.01405	0.1037	Sdi	DNA/RNA Synthesis
recA	69	509	14.8	0.652	0.13354	0.19843	Sdi	DNA/RNA Synthesis
rob	19	70	7.37	0.941	-0.18459	0.17213	Sdi	DNA/RNA Synthesis
rpoS	28	109	7.79	0.786	-0.13378	0.128	Sdi	DNA/RNA Synthesis
soxS	8	10	2.5	0.81	-0.17211	0.16143	Sdi	DNA/RNA Synthesis
tar	60	1189	39.6	0.882	-0.1446	0.05747	Sdi	DNA/RNA Synthesis
tolC	49	188	7.67	0.718	-0.27563	0.11781	Sdi	DNA/RNA Synthesis
wzc	34	214	12.6	0.826	-0.48888	0.11175	Sdi	DNA/RNA Synthesis
ybjG	8	10	2.5	0.851	-0.06087	0.12374	Sdi	DNA/RNA Synthesis
ydhY	13	36	5.54	0.806	-0.03024	0.23073	Sdi	DNA/RNA Synthesis
ydiV	45	307	13.6	0.712	-0.00384	0.10754	Sdi	DNA/RNA Synthesis
yehS	6	8	2.67	0.883	-0.09569	0.23915	Sdi	DNA/RNA Synthesis
yjjZ	55	540	19.6	0.74	0.12186	0.1071	Sdi	DNA/RNA Synthesis
acrA	16	45	5.62	0.652	0.70881	0.08077	Tmp	DNA/RNA Synthesis
bglG	19	71	7.47	0.801	0.05855	0.06199	Tmp	DNA/RNA Synthesis
crp	15	32	4.27	0.856	0.05609	0.07897	Tmp	DNA/RNA Synthesis
csgD	8	28	7	1	0.3501	0.07114	Tmp	DNA/RNA Synthesis
cyoA	42	396	18.9	0.821	0.08448	0.11095	Tmp	DNA/RNA Synthesis
dam	21	110	10.5	0.904	0.09216	0.2535	Tmp	DNA/RNA Synthesis
dinB	16	30	3.75	0.865	0.24282	0.18071	Tmp	DNA/RNA Synthesis
fiu	17	77	9.06	0.921	0.55091	0.07079	Tmp	DNA/RNA Synthesis
flhC	43	665	30.9	0.952	0.16818	0.14448	Tmp	DNA/RNA Synthesis
flhD	44	646	29.4	0.945	0.17755	0.13381	Tmp	DNA/RNA Synthesis
fnr	10	16	3.2	0.919	0.29399	0.13546	Tmp	DNA/RNA Synthesis
fur	6	9	3	0.844	0.23198	0.13746	Tmp	DNA/RNA Synthesis
gadX	19	102	10.7	0.853	-0.10443	0.05435	Tmp	DNA/RNA Synthesis
hfq	20	75	7.5	0.866	-0.16738	0.03858	Tmp	DNA/RNA Synthesis
marA	7	11	3.14	0.857	-0.12061	0.0573	Tmp	DNA/RNA Synthesis
mutS	33	128	7.76	0.724	0.09779	0.1657	Tmp	DNA/RNA Synthesis
phoP	20	46	4.6	0.855	-0.06363	0.04298	Tmp	DNA/RNA Synthesis
polB	15	40	5.33	0.837	0.06304	0.08523	Tmp	DNA/RNA Synthesis
recA	69	509	14.8	0.652	0.59448	0.07154	Tmp	DNA/RNA Synthesis
rob	19	70	7.37	0.941	0.012	0.13795	Tmp	DNA/RNA Synthesis
rpoS	28	109	7.79	0.786	0.17458	0.23368	Tmp	DNA/RNA Synthesis
soxS	8	10	2.5	0.81	-0.22711	0.07719	Tmp	DNA/RNA Synthesis
tar	60	1189	39.6	0.882	-0.19076	0.05668	Tmp	DNA/RNA Synthesis
tolC	49	188	7.67	0.718	0.65992	0.07117	Tmp	DNA/RNA Synthesis
wzc	34	214	12.6	0.826	-0.74594	0.15911	Tmp	DNA/RNA Synthesis
ybjG	8	10	2.5	0.851	0.14788	0.15348	Tmp	DNA/RNA Synthesis
ydhY	13	36	5.54	0.806	0.51299	0.19663	Tmp	DNA/RNA Synthesis
ydiV	45	307	13.6	0.712	0.35617	0.13773	Tmp	DNA/RNA Synthesis
yehS	6	8	2.67	0.883	-0.42316	0.15064	Tmp	DNA/RNA Synthesis
yjjZ	55	540	19.6	0.74	0.03871	0.10709	Tmp	DNA/RNA Synthesis
